# Supplementary material for: Curcumin alleviates heatstroke-induced liver injury in dry-heat environments by inhibiting the expression of NF-κB, iNOS, and ICAM-1 in rats
Source: PLoS One. 2024 Sep 6;19(9):e0309598. doi: 10.1371/journal.pone.0309598 (PMC11379272; doi:10.1371/journal.pone.0309598)
Supplement: S1 Data — (XLSX) [file pone.0309598.s006.xlsx]

## Sheet: Tc
Tc(℃)
Group	Time point	0th	50th	100th	150th
NS	1	39	41	41.9	42.8
	2	38	40	41.6	43.3
	3	38	40.5	41.3	42.1
	4	38	40	41.1	43
	5	38.1	40.7	42.2	43.3
	6	38	40.8	40.8	43.3
	7	38.7	41.1	41.6	43.2
	8	37.8	41.2	41.5	43.1
	9	38.3	40.3	41	43.5
	10	38.1	41.6	41	43.2
50-Cur	1	38.1	40.6	41.2	42.1
	2	37.8	40.4	41.5	42.3
	3	38	40.7	41.2	42.5
	4	38.1	40	40.5	42.4
	5	39	40	41.2	42.2
	6	38.8	41.1	41.2	42.3
	7	38	40	41.5	41.8
	8	38.7	40.6	41.1	42.3
	9	38.6	41	41.8	42.3
	10	37.8	41	41.1	42.3
100-Cur	1	37.6	40	41.5	41.6
	2	38.5	40.7	40.5	42.4
	3	38.1	40.6	41.8	43
	4	37.8	39.8	42.1	41.7
	5	38.3	40	40.7	42.2
	6	38.3	41.2	41.5	42.7
	7	38.4	40.6	41	42.1
	8	38.1	40.6	40.3	42
	9	38	40.1	41.5	42.1
	10	38.5	41.2	40.4	41.5
200-Cur	1	39	40.2	40	41.8
	2	38.4	40.1	40.5	41.8
	3	38	40.4	41	41.8
	4	38.3	40.1	40.9	41.8
	5	37.9	42.2	41.3	42
	6	37.9	40	40.6	41.8
	7	38	40.4	41.3	41.9
	8	38.5	40.1	41.3	41.7
	9	38.6	40.9	41.5	41.7
	10	38.2	40.5	41	41.6

## Sheet:  Histopathological Scores
Histopathological Scores
Group	Time point	0th
	View	View 1					View 2					View 3					View 4					View 5					View 6					View 7					View 8					View 9					View 10
	Injury	hepatocyte	central veins in the lobules	hepatic sinusoid	inflammatory cell infiltration	sum	hepatocyte	central veins in the lobules	hepatic sinusoid	inflammatory cell infiltration	sum	hepatocyte	central veins in the lobules	hepatic sinusoid	inflammatory cell infiltration	sum	hepatocyte	central veins in the lobules	hepatic sinusoid	inflammatory cell infiltration	sum	hepatocyte	central veins in the lobules	hepatic sinusoid	inflammatory cell infiltration	sum	hepatocyte	central veins in the lobules	hepatic sinusoid	inflammatory cell infiltration	sum	hepatocyte	central veins in the lobules	hepatic sinusoid	inflammatory cell infiltration	sum	hepatocyte	central veins in the lobules	hepatic sinusoid	inflammatory cell infiltration	sum	hepatocyte	central veins in the lobules	hepatic sinusoid	inflammatory cell infiltration	sum	hepatocyte	central veins in the lobules	hepatic sinusoid
NS	1	0	0	1	0	1	0	0	0	0	0	0	0	0	0	0	0	0	0	0	0	0	0	0	0	0	0	0	0	0	0	0	0	0	0	0	0	0	0	0	0	0	0	0	0	0	0	0	0
	2	0	0	0	0	0	0	0	1	0	1	0	0	1	0	1	0	0	0	0	0	0	0	0	0	0	0	0	0	0	0	0	0	0	0	0	0	0	0	0	0	0	1	0	0	1	0	0	0
	3	0	0	0	0	0	0	0	0	0	0	0	0	0	0	0	0	0	1	0	1	0	0	0	0	0	0	0	0	0	0	0	0	0	0	0	0	0	0	0	0	0	0	0	0	0	0	0	0
	4	0	0	0	0	0	0	0	0	0	0	0	0	0	0	0	0	0	0	0	0	0	0	0	0	0	0	0	0	0	0	0	0	0	0	0	0	0	0	0	0	1	0	1	0	2	0	0	0
	5	0	0	0	0	0	0	0	0	0	0	0	0	0	0	0	0	0	0	0	0	0	0	0	0	0	0	0	0	1	1	0	0	0	0	0	0	0	0	0	0	0	0	0	0	0	0	0	0
	6	0	0	0	0	0	0	0	0	0	0	0	0	0	0	0	0	0	0	0	0	0	1	0	0	1	0	0	0	0	0	0	0	0	0	0	0	0	1	0	1	1	0	0	0	1	0	1	0
	7	0	0	0	0	0	0	0	0	0	0	0	0	0	0	0	0	0	0	0	0	0	0	0	0	0	1	0	0	1	2	0	0	0	0	0	0	0	0	1	1	0	0	0	0	0	0	0	0
	8	0	0	0	0	0	1	0	0	0	1	0	0	0	0	0	0	0	0	0	0	0	0	0	0	0	0	0	0	0	0	0	0	0	0	0	0	0	1	0	1	0	0	0	0	0	0	0	0
	9	0	0	0	0	0	0	0	0	0	0	0	0	0	0	0	0	0	0	0	0	0	0	0	0	0	0	0	0	0	0	0	0	0	0	0	0	0	0	0	0	0	0	0	0	0	0	0	0
	10	0	0	0	0	0	0	1	0	1	2	0	0	0	0	0	0	0	0	1	1	0	0	0	0	0	0	0	0	0	0	0	0	0	0	0	0	0	0	1	1	0	0	0	0	0	0	0	0
50-Cur	1	1	0	0	0	1	0	0	0	0	0	0	0	0	0	0	0	0	0	0	0	0	0	0	0	0	0	0	0	0	0	0	0	0	0	0	0	0	0	0	0	0	0	0	0	0	0	0	0
	1	0	0	0	0	0	0	0	0	1	1	1	0	0	0	1	0	0	0	0	0	1	0	0	0	1	0	0	0	0	0	1	0	0	0	1	0	0	0	0	0	0	0	0	0	0	0	0	1
	3	0	0	0	0	0	0	0	0	0	0	0	1	0	0	1	1	1	0	1	3	0	0	0	0	0	0	0	0	1	1	0	0	0	0	0	0	0	0	0	0	0	0	0	0	0	0	0	0
	4	0	0	0	0	0	0	0	0	1	1	0	0	0	0	0	0	0	1	1	2	0	0	0	0	0	0	0	0	0	0	0	0	0	1	1	0	0	0	1	1	0	0	0	1	1	0	0	0
	5	0	0	0	0	0	0	0	0	0	0	1	0	0	0	1	0	0	0	0	0	0	0	0	0	0	0	0	0	0	0	0	0	0	0	0	0	0	0	0	0	0	0	0	0	0	0	0	0
	6	0	0	0	0	0	0	0	0	1	1	0	1	0	1	2	0	0	0	1	1	0	0	0	1	1	0	0	0	0	0	1	0	0	0	1	0	1	0	0	1	0	0	0	0	0	0	0	0
	7	0	0	0	0	0	0	0	0	0	0	0	0	0	1	1	0	0	0	0	0	0	0	0	0	0	0	0	0	0	0	0	0	0	1	1	0	0	0	0	0	0	0	0	0	0	0	0	0
	8	0	0	0	0	0	0	0	0	1	1	0	0	0	1	1	0	0	0	0	0	0	0	0	1	1	0	0	0	0	0	0	0	0	0	0	0	0	0	0	0	0	1	0	0	1	0	0	0
	9	0	0	0	1	1	0	0	0	0	0	0	0	1	0	1	0	0	0	1	1	0	0	0	0	0	0	0	0	0	0	0	0	0	0	0	0	0	0	0	0	0	0	0	0	0	0	0	0
	10	0	0	0	0	0	0	0	0	0	0	0	1	0	0	1	0	0	0	0	0	0	0	0	0	0	0	0	0	0	0	0	0	0	0	0	0	0	0	0	0	0	0	0	1	1	0	0	0
100-Cur	1	0	0	0	0	0	0	0	0	0	0	0	0	0	0	0	1	0	0	0	1	0	0	0	0	0	0	0	0	0	0	0	0	0	0	0	0	0	0	0	0	0	0	0	0	0	0	0	0
	2	0	0	0	0	0	1	0	0	0	1	0	0	0	1	1	0	0	0	0	0	0	0	0	1	1	1	0	0	0	1	1	0	0	0	1	0	0	0	0	0	1	0	0	0	1	0	0	0
	3	0	0	0	1	1	0	0	0	1	1	0	0	0	0	0	0	0	0	0	0	1	0	0	0	1	0	0	0	0	0	0	0	0	0	0	0	0	0	0	0	0	0	0	0	0	0	0	0
	4	0	0	0	0	0	0	0	0	0	0	1	0	0	0	1	0	0	0	0	0	0	0	1	0	1	0	0	0	0	0	1	0	0	0	1	0	0	0	0	0	0	0	0	0	0	0	0	0
	5	0	0	0	1	1	1	0	0	0	1	0	0	0	0	0	0	1	0	0	1	0	0	0	1	1	0	0	0	1	1	0	0	1	0	1	0	0	0	1	1	0	0	0	0	0	0	0	0
	6	0	0	0	0	0	0	0	0	0	0	0	0	0	0	0	0	0	0	0	0	0	0	0	1	1	0	0	0	0	0	0	0	0	0	0	0	0	0	0	0	0	0	0	0	0	0	0	0
	7	0	0	0	0	0	0	0	0	0	0	0	0	0	1	1	0	0	0	0	0	0	0	0	0	0	0	1	0	1	2	0	1	0	0	1	0	0	0	0	0	0	0	0	0	0	0	0	0
	8	1	0	0	0	1	0	0	0	1	1	0	0	0	0	0	0	0	1	0	1	0	0	0	0	0	0	0	0	0	0	0	0	0	1	1	0	0	1	0	1	0	0	0	0	0	0	0	0
	9	0	0	0	0	0	0	0	0	0	0	0	0	1	0	1	0	0	0	0	0	0	0	0	1	1	0	0	0	0	0	0	0	1	0	1	0	0	0	1	1	0	0	0	1	1	0	0	0
	10	0	0	0	0	0	0	0	0	1	1	0	1	0	0	1	0	0	0	0	0	0	0	0	0	0	0	0	0	0	0	0	0	0	0	0	0	0	0	0	0	0	0	0	1	1	0	0	0
200-Cur	1	1	0	0	0	1	1	0	0	0	1	1	0	0	0	1	0	0	0	1	1	0	0	0	0	0	0	0	0	0	0	0	0	0	0	0	0	0	0	0	0	0	0	0	0	0	0	0	0
	2	0	0	0	0	0	0	0	0	0	0	0	0	0	0	0	0	0	0	0	0	0	0	0	0	0	0	0	0	0	0	0	0	0	0	0	0	0	0	0	0	0	0	0	0	0	0	0	0
	3	0	0	0	0	0	0	0	0	1	1	0	0	0	0	0	0	0	0	0	0	1	0	0	0	1	0	0	0	0	0	0	0	0	0	0	0	0	0	0	0	0	0	0	0	0	0	0	0
	4	0	0	0	0	0	0	0	0	0	0	0	0	0	0	0	0	0	0	0	0	0	0	0	0	0	1	0	0	0	1	0	0	0	0	0	0	0	0	0	0	0	0	0	0	0	0	0	0
	5	0	0	0	0	0	0	0	0	0	0	0	0	0	1	1	0	0	0	0	0	0	0	0	1	1	0	0	0	0	0	0	0	0	0	0	0	0	0	1	1	0	1	0	0	1	0	0	0
	6	0	0	0	1	1	0	0	0	0	0	0	0	0	0	0	0	0	0	0	0	0	0	0	0	0	0	0	0	0	0	0	0	0	0	0	0	0	0	0	0	0	0	0	1	1	0	0	0
	7	0	0	0	0	0	0	0	0	0	0	0	0	0	0	0	0	0	0	0	0	0	0	0	0	0	0	0	0	0	0	0	0	0	0	0	0	0	0	0	0	0	0	0	0	0	0	0	0
	8	0	0	0	0	0	0	0	0	0	0	0	0	0	0	0	0	0	0	0	0	0	0	0	0	0	0	0	0	0	0	0	0	0	0	0	1	0	0	0	1	0	0	0	0	0	0	0	0
	9	0	0	0	0	0	0	0	0	1	1	0	0	0	0	0	0	0	0	0	0	0	0	0	0	0	0	0	0	1	1	0	0	0	0	0	0	0	0	0	0	0	0	0	0	0	0	0	0
	10	0	0	0	0	0	0	0	0	0	0	0	0	0	1	1	0	0	0	1	1	0	0	0	0	0	1	0	0	0	1	0	0	0	1	1	0	0	0	0	0	0	0	0	0	0	0	0	0
[truncated: 54 more columns]

## Sheet: ALT
ALT (U/L)
Group	Time point	0th	50th	100th	150th
NS	1	45.5	47.3	60.1	108.6
	2	44.6	48.2	58.1	88.1
	3	46.3	43.4	53.2	82.7
	4	35	43.1	57	101.1
	5	33	50.9	58.1	88.2
	6	33.3	52.5	54.1	91.7
	7	47.5	45.6	60.2	91.8
	8	45	42.5	58.1	100
	9	45.1	45.4	60.3	97.1
	10	44.7	46.1	50.8	90.7
50-Cur	1	43.7	49.1	52.5	80.1
	2	39	47.3	56.2	80.4
	3	40.7	52.2	49.8	71.8
	4	46.1	45.1	57.2	81.4
	5	49.1	46.6	49.9	70.1
	6	49.5	47.6	53.8	85.4
	7	36	50.4	57.1	85.4
	8	41.9	50.6	53.5	88.6
	9	50	45.4	52.9	80.1
	10	39	45.7	57.1	76.7
100-Cur	1	44.3	41	51.8	67.5
	2	38	50.4	53.1	63.2
	3	33.6	48.7	56.5	69.5
	4	43.8	51	61.3	77
	5	42.2	43.9	47.9	73
	6	44	48.8	60.4	80.5
	7	45.3	49.1	45.5	66
	8	42.1	54.2	51.6	75.1
	9	41.8	50	46.9	69.7
	10	34.9	52.9	60	68.5
200-Cur	1	47.4	40.1	53	60.8
	2	51	41.8	54.9	57.6
	3	33	48.6	52.4	64.9
	4	34.7	50	56.8	60.8
	5	37.4	46.1	53.5	67.3
	6	37.2	50.5	42.3	60.1
	7	50.1	45.8	50.5	59
	8	34.8	48	49	70.2
	9	53.9	48	53	61
	10	35.5	51.1	54.6	68.3

## Sheet: AST
AST (U/L)
Group	Time point	0th	50th	100th	150th
NS	1	173.1	205.5	256.7	350.7
	2	183.4	232.6	247.4	363.8
	3	196.7	249.5	285.1	365.9
	4	183.7	205.4	281.8	339.5
	5	149.4	205.9	274.6	360
	6	149.7	256.1	283	325.5
	7	175.1	236.6	252.1	322.4
	8	199.8	214.1	256	302.4
	9	156.5	236.3	253.2	367.3
	10	132.6	258	265.1	302.5
50-Cur	1	185.9	202.8	236.7	313.2
	2	193.4	192	229.4	304
	3	157.3	234.4	246.8	306.7
	4	191.2	266.9	227.2	314.6
	5	162.8	256.3	261.3	322.8
	6	196.5	241.1	240	296.9
	7	177.6	181.6	231.2	284.4
	8	179.3	227.6	261.6	278.2
	9	156.9	194	203.4	272.6
	10	159.1	203.3	232.4	256.6
100-Cur	1	153.5	244.5	246	260.2
	2	174.8	212.5	209.1	283.7
	3	160	186.8	222.6	288.8
	4	180	262.7	253.2	258
	5	167.1	209.3	259.8	262.4
	6	160.7	211	205.8	291.7
	7	172.7	190.1	244.8	272.4
	8	178.8	246.5	246.8	266.8
	9	152.4	187.9	205.6	283.2
	10	160	233.7	210.9	282.8
200-Cur	1	164.2	206.2	243.7	273.8
	2	178.3	207.8	207.4	258
	3	162.5	200.2	209.2	221.5
	4	158.3	249.4	242.1	276
	5	171.6	156.1	243.7	218
	6	158.5	200.2	211.4	230.4
	7	179	206.2	223.9	236.2
	8	204.9	183.4	208.7	251.3
	9	181.9	221.8	206.4	211.7
	10	160.8	238.7	203.5	223.1

## Sheet: LPS
LPS (EU/mL)
Group	Time point	0th	50th	100th	150th
NS	1	1.58	2.31	7.77	17.78
	2	1.08	1.39	4.31	14.11
	3	0.31	1.27	7.49	16
	4	1.2	1.24	5.45	18.98
	5	1.08	1.76	5.42	18.94
	6	0.36	1.69	4.46	13.51
	7	0.32	1.65	5.37	15.12
	8	0.4	1.24	4.54	15.45
	9	0.33	1.82	5.14	14.02
	10	1.34	1.13	5.05	17.09
50-Cur	1	1.3	1.52	4.29	13.2
	2	0.4	2.03	4.07	10.24
	3	1.57	1.27	4.66	11.1
	4	1.24	1.4	4.99	10.04
	5	0.51	1.16	3.51	11.02
	6	0.44	1.94	4.58	8.33
	7	0.38	1.63	4.45	9.52
	8	0.35	1.32	3.47	10.01
	9	0.9	1.13	4.59	7.89
	10	0.41	1.6	4.39	12.65
100-Cur	1	0.98	0.93	3.3	8.37
	2	0.56	1.7	2.05	9.09
	3	0.67	1.56	2.62	10.31
	4	1.41	1.69	3.75	9.02
	5	0.49	1.36	3.63	11.17
	6	0.33	1.03	3.16	10.94
	7	1.31	1.16	3.15	8.13
	8	1.24	1.56	2.8	10.78
	9	0.44	1.48	3.19	9.32
	10	1.07	1.53	3.35	7.87
200-Cur	1	1.11	0.95	3.27	6.9
	2	0.74	1.29	3.14	10.27
	3	0.49	1.09	3.21	7.9
	4	0.53	1.68	3.99	10.72
	5	0.86	1.48	1.77	7.1
	6	0.76	1.31	3.3	8.07
	7	1.32	1.59	3.88	8.07
	8	0.57	1.46	2.05	7.96
	9	0.67	1.12	3.3	7
	10	1.15	1.03	2.09	8.01

## Sheet: TNF-α
TNF-α (pg mg-1 prot)
Group	Time point	0th	50th	100th	150th
NS	1	3.49	4.13	7.03	14.74
	2	3.7	5.13	7.56	13.29
	3	3.29	5.65	8.04	11.57
	4	4.45	6.51	7.7	16.1
	5	3.19	4.3	7.88	15.23
	6	4.65	6.4	8.96	16.14
	7	3.24	5.55	7.14	14.63
	8	3.4	5.21	7.07	14.67
	9	3	5.97	6.43	13.6
	10	3.09	5.15	7.19	15.03
50-Cur	1	3.69	5.11	6.21	9.34
	2	3.99	4.98	6.78	11.27
	3	3.66	4.97	6.1	9.27
	4	3.42	5.45	6.51	10.07
	5	3.58	4.82	6.81	11.02
	6	4.25	4.81	7.02	12.32
	7	3.72	4.98	7	11.11
	8	3.31	5.62	6.64	10.71
	9	4.02	4.76	5.35	12.2
	10	3.36	4.55	6.58	10.69
100-Cur	1	3.84	4.41	5.93	7.24
	2	4.09	4.95	5.89	9.01
	3	3.94	4.56	5.97	9.23
	4	4.24	4.47	5.91	9.97
	5	3.83	5.03	6.3	7.95
	6	3.82	4.69	6.33	8.13
	7	2.87	4.95	6	7.12
	8	3.97	4.2	6.11	9.72
	9	4.35	4.82	6.83	7.12
	10	3.05	4.92	5.73	6.51
200-Cur	1	3.39	4.03	5.43	6.61
	2	3.59	4.23	5.27	5.41
	3	3.46	3.98	5.38	7.69
	4	3.38	4	5.14	5.36
	5	4.07	4.14	5.31	6.9
	6	3.6	3.94	5.81	7.83
	7	3.74	4.44	5.47	6.03
	8	3.59	3.89	5.69	5.3
	9	3.58	4.71	6.02	6.46
	10	4.1	3.64	5.48	8.41

## Sheet: IL-1β
IL-1β (pg mg-1 prot)
Group	Time point	0th	50th	100th	150th
NS	1	2.89	3.81	6.3	9.68
	2	2.86	3.76	7.53	9.03
	3	3.42	3.65	5.52	10.91
	4	2.03	4	5.26	9.07
	5	3.32	3.8	5.15	9.35
	6	1.88	3.75	5.47	9.42
	7	2.18	3.63	5.02	10.13
	8	2.01	3.62	6.2	9.2
	9	2.16	3.72	5.07	9.84
	10	3.25	4.3	6.48	8.37
50-Cur	1	2.44	3.75	4.72	8.92
	2	2.4	3.49	4.84	8.11
	3	2.75	3.47	4.87	7.6
	4	2.83	3.85	4.83	8.44
	5	2.96	3.66	5.4	8.06
	6	2.53	3.44	4.67	8.57
	7	2.38	3.6	4.37	8.13
	8	2.62	3.73	4.99	8.62
	9	2.66	3.95	4.19	7.83
	10	2.93	3.06	4.12	9.72
100-Cur	1	2.67	3.51	3.23	7.13
	2	2.77	3.52	4.69	8.58
	3	2.84	4.02	3.97	7.4
	4	2.71	3.25	3.85	8.11
	5	1.85	3.62	3.97	7.53
	6	2.11	4.58	3.06	8.05
	7	3.01	2.84	4.6	7.91
	8	2.04	3.12	3.05	7.24
	9	2.73	3.53	4.41	8.22
	10	2.77	3.01	4.17	7.83
200-Cur	1	2.18	3.53	4.26	6.06
	2	3.25	3.54	3.91	7.08
	3	2.47	3.12	3.05	5.6
	4	2.81	3.23	3.86	7.09
	5	2.19	3.1	3.37	6.08
	6	3.35	3.26	4.28	6.77
	7	2.93	3.52	3.78	6.8
	8	3.62	4.31	3	6.67
	9	2.65	3.08	3.58	6.78
	10	2.05	3.31	3.41	6.07

## Sheet: IL-6
IL-6 (pg mg-1 prot)
Group	Time point	0th	50th	100th	150th
NS	1	14.45	19.37	27.46	46.8
	2	9.2	17.48	27.96	48.38
	3	10.16	14.82	28.27	54.69
	4	14.82	15.32	24.57	46.83
	5	10.03	15.39	25.41	55.81
	6	14.86	14.62	24.81	53.32
	7	14.31	20.31	27.81	45.52
	8	9.1	18.73	24.55	44.82
	9	14.07	21.4	26.98	47.81
	10	14	14.56	27.18	46.02
50-Cur	1	12.94	17.8	23.67	38.1
	2	12.69	19.69	22.75	36.95
	3	11.79	17.17	20.61	38.73
	4	10.12	19.45	25.05	38.42
	5	13.1	16.82	22.97	36.84
	6	15.95	15.23	22.68	40.6
	7	12.49	19.43	21.88	40.09
	8	10.86	14.8	23.84	37.58
	9	12.97	14.28	26.07	36.74
	10	17.09	15.33	25.21	35.95
100-Cur	1	9.24	18.46	20.82	33.28
	2	11.82	15.07	24.69	37.03
	3	12.87	18.68	22.09	37.69
	4	12.37	17.05	20.45	37.21
	5	9.26	15.1	25.35	33.93
	6	14.29	17.09	20.99	32.22
	7	13.15	13.11	21.56	36.84
	8	13.97	17.76	21.95	33.54
	9	10.43	14.68	23.85	33.48
	10	12.6	13	23.25	34.78
200-Cur	1	14.4	13.48	21.17	32.09
	2	13.72	15.43	20.2	34.14
	3	13.14	17.09	19.9	34.07
	4	14.66	15.02	20.61	32.23
	5	10.06	14.92	21.18	32.32
	6	10.94	18.16	20.12	32.07
	7	11.02	16.21	22.05	32.08
	8	14.25	16.4	22.14	30.15
	9	10.07	18.14	21.72	32.85
	10	12.74	18.12	20.91	28

## Sheet: IL-10
IL-10 (pg mg-1 prot)
Group	Time point	0th	50th	100th	150th
NS	1	5.17	9.23	13.44	24.39
	2	7.12	9.37	12.79	27.99
	3	7.72	8.24	15.88	23.54
	4	7.38	9.73	15.01	23.38
	5	4.73	8.7	14.85	30.23
	6	7.86	8.89	14.38	28.6
	7	4.99	9.26	13.85	30.83
	8	7.82	8.43	13.74	23.72
	9	5.19	8.98	13.42	23.79
	10	7.02	9.17	12.64	23.53
50-Cur	1	5.94	8.18	9.51	13.53
	2	7.64	7.54	9.98	13.2
	3	6.45	9.12	10.78	14
	4	6.79	9.87	10.83	13.94
	5	6.84	9.83	9.55	13.05
	6	6.05	9.09	12.09	19.87
	7	5.98	8.04	11.54	13.03
	8	7.38	8.2	9.96	18.32
	9	6.25	8.09	9.93	18.15
	10	7.68	9.04	10.83	12.91
100-Cur	1	5.85	9.1	10.58	18.25
	2	6.64	8.4	12.09	16.05
	3	5.61	8.29	10.24	16.12
	4	5.85	8.55	11.39	16.14
	5	7.68	8.09	11.91	13.43
	6	5.61	9.67	11.59	16.61
	7	7.85	9.15	12.16	16.49
	8	7.28	7.45	11.36	16.33
	9	7.8	8.28	12.11	14.33
	10	5.83	9.12	11.57	16.252
200-Cur	1	6.84	8.53	12.4	20.8
	2	6.32	8.69	12.1	19.79
	3	7.16	8.78	12.16	21.56
	4	6.58	9.09	12.11	20.11
	5	7.49	8.48	12.59	21.15
	6	6.49	7.73	12.34	20.95
	7	5.56	8.3	13.04	22.24
	8	8.26	8.57	13.07	21.34
	9	6.2	8.68	13.01	20.75
	10	7.1	8.51	12.18	21.31

## Sheet: Realative value of NF-KB P65
Realative value of NF-κB P65
Group		NS group			50-cur group			100-cur group			200-cur group
Time point		NF-κB P65	Histone H2A	NF-κB P65/Histone H2A	NF-κB P65	Histone H2A	NF-κB P65/Histone H2A	NF-κB P65	Histone H2A	NF-κB P65/Histone H2A	NF-κB P65	Histone H2A	NF-κB P65/Histone H2A
0th	1	2.1256e+08	204384910	1.04	148699518	168976725	0.88	2.2168e+08	291683961	0.76	2.5312e+08	281244856	0.9
	2	2.05573e+08	253793728	0.81	1.75966e+08	185226978	0.95	2.73245e+08	317726426	0.86	1.9979e+08	237844697	0.84
	3	1.44203e+08	240337974	0.6	2.88422e+08	306831467	0.94	2.38208e+08	256137241	0.93	1.75934e+08	247794453	0.71
	4	2.2502e+08	281275293	0.8	2.61741e+08	304349564	0.86	2.44348e+08	309300927	0.79	2.227e+08	278374384	0.8
	5	1.76992e+08	280940226	0.63	3.4711e+08	354193397	0.98	2.04151e+08	219517144	0.93	2.84265e+08	330540744	0.86
	6	2.07472e+08	256138294	0.81	2.6796e+08	288128882	0.93	196227174	222985425	0.88	2.84987e+08	309768936	0.92
	7	1.90379e+08	240985950	0.79	2.09635e+08	232928017	0.9	2.31869e+08	257632332	0.9	2.01185e+08	221082216	0.91
	8	2.7125e+08	258333487	1.05	1.78138e+08	228381614	0.78	1.67355e+08	214557794	0.78	2.0389e+08	224054435	0.91
	9	2.02224e+08	288891308	0.7	3.18388e+08	349876878	0.91	2.39837e+08	288960182	0.83	1.60155e+08	235522112	0.68
	10	2.35831e+08	306274354	0.77	1.68702e+08	234308863	0.72	2.29239e+08	272903636	0.84	2.15423e+08	247612507	0.87
150th	1	1.86877e+09	225969969	8.27	1.16317e+09	274979988	4.23	675009039	225003013	3	6.2698e+08	284991084	2.2
	2	2.38256e+09	284995308	8.36	1415581175	307067500	4.61	5.0319e+08	202084473	2.49	6.54286e+08	308625386	2.12
	3	1.93412e+09	229433283	8.43	1.4052e+09	317918380	4.42	5.88743e+08	242280955	2.43	3.2436e+08	153725087	2.11
	4	1.68904e+09	216822035	7.79	1.23863e+09	277720780	4.46	8.95316e+08	273796880	3.27	3.71329e+08	202911887	1.83
	5	2.04508e+09	243751613	8.39	1.09912e+09	272735459	4.03	8.3697e+08	254398268	3.29	4.90075e+08	234485610	2.09
	6	2.54726e+09	303969131	8.38	9.78725e+08	224478286	4.36	7.74543e+08	242044657	3.2	5.91449e+08	267624039	2.21
	7	1.98593e+09	289916999	6.85	1.40602e+09	312449463	4.5	9.86426e+08	309224491	3.19	2.20348e+08	144965661	1.52
	8	1.81038e+09	288277130	6.28	9.23856e+08	221548118	4.17	7.73162e+08	255169012	3.03	4.70726e+08	219965642	2.14
	9	2.07764e+09	243568402	8.53	1.06917e+09	265301574	4.03	7.37968e+08	241956679	3.05	5.51957e+08	255535421	2.16
	10	2.276e+09	261008741	8.72	1.03556e+09	247150422	4.19	7.39703e+08	242525658	3.05	4.01537e+08	247862608	1.62

[truncated: 2 more sheets: Realative value of ICAM-1, Realative value of iNOS]
