# Supplementary material for: Curcumin alleviates heatstroke-induced liver injury in dry-heat environments by inhibiting the expression of NF-κB, iNOS, and ICAM-1 in rats
Source: PLoS One. 2024 Sep 6;19(9):e0309598. doi: 10.1371/journal.pone.0309598 (PMC11379272; doi:10.1371/journal.pone.0309598)
Supplement: S1 File — (XLSX) [file pone.0309598.s007.xlsx]

## Sheet: Tc
Descriptives
		N	Mean	Std. Deviation	Std. Error	95% Confidence Interval for Mean		Minimum	Maximum
						Lower Bound	Upper Bound
0th	NS group	10	38.2	0.37118	0.11738	37.9345	38.4655	37.8	39
	50-cur group	10	38.29	0.44083	0.1394	37.9746	38.6054	37.8	39
	100-cur group	10	38.16	0.29889	0.09452	37.9462	38.3738	37.6	38.5
	200-cur group	10	38.28	0.35528	0.11235	38.0258	38.5342	37.9	39
	Total	40	38.2325	0.35976	0.05688	38.1174	38.3476	37.6	39
50th	NS group	10	40.72	0.52662	0.16653	40.3433	41.0967	40	41.6
	50-cur group	10	40.54	0.42999	0.13597	40.2324	40.8476	40	41.1
	100-cur group	10	40.48	0.49396	0.1562	40.1266	40.8334	39.8	41.2
	200-cur group	10	40.49	0.65735	0.20787	40.0198	40.9602	40	42.2
	Total	40	40.5575	0.52178	0.0825	40.3906	40.7244	39.8	42.2
100th	NS group	10	41.4	0.44222	0.13984	41.0837	41.7163	40.8	42.2
	50-cur group	10	41.23	0.3401	0.10755	40.9867	41.4733	40.5	41.8
	100-cur group	10	41.13	0.6343	0.20058	40.6763	41.5837	40.3	42.1
	200-cur group	10	40.94	0.45995	0.14545	40.611	41.269	40	41.5
	Total	40	41.175	0.49186	0.07777	41.0177	41.3323	40	42.2
150th	NS group	10	43.08	0.39384	0.12454	42.7983	43.3617	42.1	43.5
	50-cur group	10	42.25	0.19003	0.06009	42.1141	42.3859	41.8	42.5
	100-cur group	10	42.13	0.47621	0.15059	41.7893	42.4707	41.5	43
	200-cur group	10	41.79	0.11005	0.0348	41.7113	41.8687	41.6	42
	Total	40	42.3125	0.57432	0.09081	42.1288	42.4962	41.5	43.5
ANOVA
NS group
	Sum of Squares	df	Mean Square	F	Sig.
Between Groups	123.148	3	41.049	214.419	0
Within Groups	6.892	36	0.191
Total	130.04	39
Multiple Comparisons
Dependent Variable: NS group
LSD
(I) VAR00007	(J) VAR00007	Mean Difference (I-J)	Std. Error	Sig.	95% Confidence Interval
					Lower Bound	Upper Bound
0th	50th	-2.52000*	0.19568	0	-2.9168	-2.1232
	100th	-3.20000*	0.19568	0	-3.5968	-2.8032
	150th	-4.88000*	0.19568	0	-5.2768	-4.4832
50th	0th	2.52000*	0.19568	0	2.1232	2.9168
	100th	-.68000*	0.19568	0.001	-1.0768	-0.2832
	150th	-2.36000*	0.19568	0	-2.7568	-1.9632
100th	0th	3.20000*	0.19568	0	2.8032	3.5968
	50th	.68000*	0.19568	0.001	0.2832	1.0768
	150th	-1.68000*	0.19568	0	-2.0768	-1.2832
150th	0th	4.88000*	0.19568	0	4.4832	5.2768
	50th	2.36000*	0.19568	0	1.9632	2.7568
	100th	1.68000*	0.19568	0	1.2832	2.0768
* The mean difference is significant at the 0.05 level.
ANOVA
		Sum of Squares	df	Mean Square	F	Sig.
0th	Between Groups	0.119	3	0.04	0.289	0.833
	Within Groups	4.929	36	0.137
	Total	5.048	39
50th	Between Groups	0.373	3	0.124	0.437	0.728
	Within Groups	10.245	36	0.285
	Total	10.618	39
100th	Between Groups	1.109	3	0.37	1.598	0.207
	Within Groups	8.326	36	0.231
	Total	9.435	39
150th	Between Groups	8.993	3	2.998	27.877	0
	Within Groups	3.871	36	0.108
	Total	12.864	39
Multiple Comparisons
LSD
Dependent Variable	(I) VAR00001	(J) VAR00001	Mean Difference (I-J)	Std. Error	Sig.	95% Confidence Interval
						Lower Bound	Upper Bound
0th	NS group	50-cur group	-0.09	0.16548	0.59	-0.4256	0.2456
		100-cur group	0.04	0.16548	0.81	-0.2956	0.3756
		200-cur group	-0.08	0.16548	0.632	-0.4156	0.2556
	50-cur group	NS group	0.09	0.16548	0.59	-0.2456	0.4256
		100-cur group	0.13	0.16548	0.437	-0.2056	0.4656
		200-cur group	0.01	0.16548	0.952	-0.3256	0.3456
	100-cur group	NS group	-0.04	0.16548	0.81	-0.3756	0.2956
		50-cur group	-0.13	0.16548	0.437	-0.4656	0.2056
		200-cur group	-0.12	0.16548	0.473	-0.4556	0.2156
	200-cur group	NS group	0.08	0.16548	0.632	-0.2556	0.4156
		50-cur group	-0.01	0.16548	0.952	-0.3456	0.3256
		100-cur group	0.12	0.16548	0.473	-0.2156	0.4556
50th	NS group	50-cur group	0.18	0.23857	0.455	-0.3038	0.6638
		100-cur group	0.24	0.23857	0.321	-0.2438	0.7238
		200-cur group	0.23	0.23857	0.341	-0.2538	0.7138
	50-cur group	NS group	-0.18	0.23857	0.455	-0.6638	0.3038
		100-cur group	0.06	0.23857	0.803	-0.4238	0.5438
		200-cur group	0.05	0.23857	0.835	-0.4338	0.5338
	100-cur group	NS group	-0.24	0.23857	0.321	-0.7238	0.2438
		50-cur group	-0.06	0.23857	0.803	-0.5438	0.4238
		200-cur group	-0.01	0.23857	0.967	-0.4938	0.4738
	200-cur group	NS group	-0.23	0.23857	0.341	-0.7138	0.2538
		50-cur group	-0.05	0.23857	0.835	-0.5338	0.4338
		100-cur group	0.01	0.23857	0.967	-0.4738	0.4938
100th	NS group	50-cur group	0.17	0.21507	0.434	-0.2662	0.6062
		100-cur group	0.27	0.21507	0.217	-0.1662	0.7062
		200-cur group	.46000*	0.21507	0.039	0.0238	0.8962
	50-cur group	NS group	-0.17	0.21507	0.434	-0.6062	0.2662
		100-cur group	0.1	0.21507	0.645	-0.3362	0.5362
		200-cur group	0.29	0.21507	0.186	-0.1462	0.7262
	100-cur group	NS group	-0.27	0.21507	0.217	-0.7062	0.1662
		50-cur group	-0.1	0.21507	0.645	-0.5362	0.3362
		200-cur group	0.19	0.21507	0.383	-0.2462	0.6262
	200-cur group	NS group	-.46000*	0.21507	0.039	-0.8962	-0.0238
		50-cur group	-0.29	0.21507	0.186	-0.7262	0.1462
		100-cur group	-0.19	0.21507	0.383	-0.6262	0.2462
150th	NS group	50-cur group	.83000*	0.14665	0	0.5326	1.1274
		100-cur group	.95000*	0.14665	0	0.6526	1.2474
		200-cur group	1.29000*	0.14665	0	0.9926	1.5874
	50-cur group	NS group	-.83000*	0.14665	0	-1.1274	-0.5326
		100-cur group	0.12	0.14665	0.419	-0.1774	0.4174
		200-cur group	.46000*	0.14665	0.003	0.1626	0.7574
	100-cur group	NS group	-.95000*	0.14665	0	-1.2474	-0.6526
		50-cur group	-0.12	0.14665	0.419	-0.4174	0.1774
		200-cur group	.34000*	0.14665	0.026	0.0426	0.6374
	200-cur group	NS group	-1.29000*	0.14665	0	-1.5874	-0.9926
		50-cur group	-.46000*	0.14665	0.003	-0.7574	-0.1626
		100-cur group	-.34000*	0.14665	0.026	-0.6374	-0.0426
* The mean difference is significant at the 0.05 level.

## Sheet:  Histopathological Scores
Descriptives
		N	Mean	Std. Deviation	Std. Error	95% Confidence Interval for Mean		Minimum	Maximum
						Lower Bound	Upper Bound
0th	NS group	10	0.23	0.14181	0.04485	0.1286	0.3314	0.1	0.5
	50-cur group	10	0.38	0.2201	0.0696	0.2225	0.5375	0.1	0.7
	100-cur group	10	0.4	0.18257	0.05774	0.2694	0.5306	0.1	0.7
	200-cur group	10	0.22	0.15492	0.04899	0.1092	0.3308	0	0.4
	Total	40	0.3075	0.18999	0.03004	0.2467	0.3683	0	0.7
150th	NS group	10	8.02	0.85088	0.26907	7.4113	8.6287	6.6	8.9
	50-cur group	10	6.77	0.51001	0.16128	6.4052	7.1348	6.2	7.9
	100-cur group	10	4.75	0.58737	0.18574	4.3298	5.1702	3.7	5.7
	200-cur group	10	3.88	0.70364	0.22251	3.3766	4.3834	2.7	5
	Total	40	5.855	1.77503	0.28066	5.2873	6.4227	2.7	8.9
Independent Samples Test
		Levene's Test for Equality of Variances		t-test for Equality of Means
		F	Sig.	t	df	Sig. (2-tailed)	Mean Difference	Std. Error Difference	95% Confidence Interval of the Difference
									Lower	Upper
NS group	Equal variances assumed	43.519	0	-28.557	18	0	-7.79	0.27278	-8.3631	-7.2169
	Equal variances not assumed			-28.557	9.5	0	-7.79	0.27278	-8.40217	-7.17783
ANOVA
		Sum of Squares	df	Mean Square	F	Sig.
0th	Between Groups	0.241	3	0.08	2.43	0.081
	Within Groups	1.189	36	0.033
	Total	1.43	39
150th	Between Groups	106.461	3	35.487	77.813	0
	Within Groups	16.418	36	0.456
	Total	122.879	39
Multiple Comparisons
LSD
Dependent Variable	(I) VAR00001	(J) VAR00001	Mean Difference (I-J)	Std. Error	Sig.	95% Confidence Interval
						Lower Bound	Upper Bound
0th	NS group	50-cur group	-0.15	0.08127	0.073	-0.3148	0.0148
		100-cur group	-0.15	0.08127	0.073	-0.3148	0.0148
		200-cur group	0.01	0.08127	0.903	-0.1548	0.1748
	50-cur group	NS group	0.15	0.08127	0.073	-0.0148	0.3148
		100-cur group	0	0.08127	1	-0.1648	0.1648
		200-cur group	0.16	0.08127	0.057	-0.0048	0.3248
	100-cur group	NS group	0.15	0.08127	0.073	-0.0148	0.3148
		50-cur group	0	0.08127	1	-0.1648	0.1648
		200-cur group	0.16	0.08127	0.057	-0.0048	0.3248
	200-cur group	NS group	-0.01	0.08127	0.903	-0.1748	0.1548
		50-cur group	-0.16	0.08127	0.057	-0.3248	0.0048
		100-cur group	-0.16	0.08127	0.057	-0.3248	0.0048
150th	NS group	50-cur group	1.25000*	0.30201	0	0.6375	1.8625
		100-cur group	3.27000*	0.30201	0	2.6575	3.8825
		200-cur group	4.14000*	0.30201	0	3.5275	4.7525
	50-cur group	NS group	-1.25000*	0.30201	0	-1.8625	-0.6375
		100-cur group	2.02000*	0.30201	0	1.4075	2.6325
		200-cur group	2.89000*	0.30201	0	2.2775	3.5025
	100-cur group	NS group	-3.27000*	0.30201	0	-3.8825	-2.6575
		50-cur group	-2.02000*	0.30201	0	-2.6325	-1.4075
		200-cur group	.87000*	0.30201	0.007	0.2575	1.4825
	200-cur group	NS group	-4.14000*	0.30201	0	-4.7525	-3.5275
		50-cur group	-2.89000*	0.30201	0	-3.5025	-2.2775
		100-cur group	-.87000*	0.30201	0.007	-1.4825	-0.2575
* The mean difference is significant at the 0.05 level.
	ANOVA
			Sum of Squares	df	Mean Square	F	Sig.
	Zero	Between Groups	0.275	3	0.092	2.91	0.048
		Within Groups	1.133	36	0.031
		Total	1.408	39
	Onehundredandfifty	Between Groups	106.461	3	35.487	77.813	0
		Within Groups	16.418	36	0.456
		Total	122.879	39
	Multiple Comparisons
	LSD
	Dependent Variable	(I) VAR00001	(J) VAR00001	Mean Difference (I-J)	Std. Error	Sig.	95% Confidence Interval
							Lower Bound	Upper Bound
	Zero	NS group	50-cur group	-0.15	0.07934	0.067	-0.3109	0.0109
			100-cur group	-.17000*	0.07934	0.039	-0.3309	-0.0091
			200-cur group	0.01	0.07934	0.9	-0.1509	0.1709
		50-cur group	NS group	0.15	0.07934	0.067	-0.0109	0.3109
			100-cur group	-0.02	0.07934	0.802	-0.1809	0.1409
			200-cur group	0.16	0.07934	0.051	-0.0009	0.3209
		100-cur group	NS group	.17000*	0.07934	0.039	0.0091	0.3309
			50-cur group	0.02	0.07934	0.802	-0.1409	0.1809
			200-cur group	.18000*	0.07934	0.029	0.0191	0.3409
		200-cur group	NS group	-0.01	0.07934	0.9	-0.1709	0.1509
			50-cur group	-0.16	0.07934	0.051	-0.3209	0.0009
			100-cur group	-.18000*	0.07934	0.029	-0.3409	-0.0191
	Onehundredandfifty	NS group	50-cur group	1.25000*	0.30201	0	0.6375	1.8625
			100-cur group	3.27000*	0.30201	0	2.6575	3.8825
			200-cur group	4.14000*	0.30201	0	3.5275	4.7525
		50-cur group	NS group	-1.25000*	0.30201	0	-1.8625	-0.6375
			100-cur group	2.02000*	0.30201	0	1.4075	2.6325
			200-cur group	2.89000*	0.30201	0	2.2775	3.5025
		100-cur group	NS group	-3.27000*	0.30201	0	-3.8825	-2.6575
			50-cur group	-2.02000*	0.30201	0	-2.6325	-1.4075
			200-cur group	.87000*	0.30201	0.007	0.2575	1.4825
		200-cur group	NS group	-4.14000*	0.30201	0	-4.7525	-3.5275
			50-cur group	-2.89000*	0.30201	0	-3.5025	-2.2775
			100-cur group	-.87000*	0.30201	0.007	-1.4825	-0.2575
	* The mean difference is significant at the 0.05 level.

## Sheet: ALT
Descriptives
		N	Mean	Std. Deviation	Std. Error	95% Confidence Interval for Mean		Minimum	Maximum
						Lower Bound	Upper Bound
0th	NS group	10	42	5.76715	1.82373	37.8744	46.1256	33	47.5
	50-cur group	10	43.5	4.98397	1.57607	39.9347	47.0653	36	50
	100-cur group	10	41	4.08901	1.29306	38.0749	43.9251	33.6	45.3
	200-cur group	10	41.5	8.07919	2.55486	35.7205	47.2795	33	53.9
	Total	40	42	5.76426	0.91141	40.1565	43.8435	33	53.9
50th	NS group	10	46.5	3.30387	1.04478	44.1366	48.8634	42.5	52.5
	50-cur group	10	48	2.45945	0.77775	46.2406	49.7594	45.1	52.2
	100-cur group	10	49	3.93503	1.24437	46.1851	51.8149	41	54.2
	200-cur group	10	47	3.64417	1.15239	44.3931	49.6069	40.1	51.1
	Total	40	47.625	3.39092	0.53615	46.5405	48.7095	40.1	54.2
100th	NS group	10	57	3.2602	1.03097	54.6678	59.3322	50.8	60.3
	50-cur group	10	54	2.83823	0.89753	51.9697	56.0303	49.8	57.2
	100-cur group	10	53.5	5.82409	1.84174	49.3337	57.6663	45.5	61.3
	200-cur group	10	52	4.05463	1.28219	49.0995	54.9005	42.3	56.8
	Total	40	54.125	4.39485	0.69489	52.7195	55.5305	42.3	61.3
150th	NS group	10	94	7.64737	2.41831	88.5294	99.4706	82.7	108.6
	50-cur group	10	80	5.87424	1.8576	75.7978	84.2022	70.1	88.6
	100-cur group	10	71	5.32645	1.68437	67.1897	74.8103	63.2	80.5
	200-cur group	10	63	4.33692	1.37146	59.8976	66.1024	57.6	70.2
	Total	40	77	12.9709	2.05088	72.8517	81.1483	57.6	108.6
ANOVA
NS group
	Sum of Squares	df	Mean Square	F	Sig.
Between Groups	16711.9	3	5570.62	196.691	0
Within Groups	1019.58	36	28.322
Total	17731.5	39
Multiple Comparisons
Dependent Variable: NS group
LSD
(I) VAR00007	(J) VAR00007	Mean Difference (I-J)	Std. Error	Sig.	95% Confidence Interval
					Lower Bound	Upper Bound
0th	50th	-4.5	2.37999	0.067	-9.3268	0.3268
	100th	-15.00000*	2.37999	0	-19.8268	-10.1732
	150th	-52.00000*	2.37999	0	-56.8268	-47.1732
50th	0th	4.5	2.37999	0.067	-0.3268	9.3268
	100th	-10.50000*	2.37999	0	-15.3268	-5.6732
	150th	-47.50000*	2.37999	0	-52.3268	-42.6732
100th	0th	15.00000*	2.37999	0	10.1732	19.8268
	50th	10.50000*	2.37999	0	5.6732	15.3268
	150th	-37.00000*	2.37999	0	-41.8268	-32.1732
150th	0th	52.00000*	2.37999	0	47.1732	56.8268
	50th	47.50000*	2.37999	0	42.6732	52.3268
	100th	37.00000*	2.37999	0	32.1732	41.8268
* The mean difference is significant at the 0.05 level.
ANOVA
		Sum of Squares	df	Mean Square	F	Sig.
0th	Between Groups	35	3	11.667	0.333	0.801
	Within Groups	1260.84	36	35.023
	Total	1295.84	39
50th	Between Groups	36.875	3	12.292	1.075	0.372
	Within Groups	411.56	36	11.432
	Total	448.435	39
100th	Between Groups	131.875	3	43.958	2.547	0.071
	Within Groups	621.4	36	17.261
	Total	753.275	39
150th	Between Groups	5300	3	1766.67	50.415	0
	Within Groups	1261.52	36	35.042
	Total	6561.52	39
Multiple Comparisons
LSD
Dependent Variable	(I) VAR00001	(J) VAR00001	Mean Difference (I-J)	Std. Error	Sig.	95% Confidence Interval
						Lower Bound	Upper Bound
0th	NS group	50-cur group	-1.5	2.64663	0.574	-6.8676	3.8676
		100-cur group	1	2.64663	0.708	-4.3676	6.3676
		200-cur group	0.5	2.64663	0.851	-4.8676	5.8676
	50-cur group	NS group	1.5	2.64663	0.574	-3.8676	6.8676
		100-cur group	2.5	2.64663	0.351	-2.8676	7.8676
		200-cur group	2	2.64663	0.455	-3.3676	7.3676
	100-cur group	NS group	-1	2.64663	0.708	-6.3676	4.3676
		50-cur group	-2.5	2.64663	0.351	-7.8676	2.8676
		200-cur group	-0.5	2.64663	0.851	-5.8676	4.8676
	200-cur group	NS group	-0.5	2.64663	0.851	-5.8676	4.8676
		50-cur group	-2	2.64663	0.455	-7.3676	3.3676
		100-cur group	0.5	2.64663	0.851	-4.8676	5.8676
50th	NS group	50-cur group	-1.5	1.5121	0.328	-4.5667	1.5667
		100-cur group	-2.5	1.5121	0.107	-5.5667	0.5667
		200-cur group	-0.5	1.5121	0.743	-3.5667	2.5667
	50-cur group	NS group	1.5	1.5121	0.328	-1.5667	4.5667
		100-cur group	-1	1.5121	0.513	-4.0667	2.0667
		200-cur group	1	1.5121	0.513	-2.0667	4.0667
	100-cur group	NS group	2.5	1.5121	0.107	-0.5667	5.5667
		50-cur group	1	1.5121	0.513	-2.0667	4.0667
		200-cur group	2	1.5121	0.194	-1.0667	5.0667
	200-cur group	NS group	0.5	1.5121	0.743	-2.5667	3.5667
		50-cur group	-1	1.5121	0.513	-4.0667	2.0667
		100-cur group	-2	1.5121	0.194	-5.0667	1.0667
100th	NS group	50-cur group	3	1.85802	0.115	-0.7682	6.7682
		100-cur group	3.5	1.85802	0.068	-0.2682	7.2682
		200-cur group	5.00000*	1.85802	0.011	1.2318	8.7682
	50-cur group	NS group	-3	1.85802	0.115	-6.7682	0.7682
		100-cur group	0.5	1.85802	0.789	-3.2682	4.2682
		200-cur group	2	1.85802	0.289	-1.7682	5.7682
	100-cur group	NS group	-3.5	1.85802	0.068	-7.2682	0.2682
		50-cur group	-0.5	1.85802	0.789	-4.2682	3.2682
		200-cur group	1.5	1.85802	0.425	-2.2682	5.2682
	200-cur group	NS group	-5.00000*	1.85802	0.011	-8.7682	-1.2318
		50-cur group	-2	1.85802	0.289	-5.7682	1.7682
		100-cur group	-1.5	1.85802	0.425	-5.2682	2.2682
150th	NS group	50-cur group	14.00000*	2.64735	0	8.6309	19.3691
		100-cur group	23.00000*	2.64735	0	17.6309	28.3691
		200-cur group	31.00000*	2.64735	0	25.6309	36.3691
	50-cur group	NS group	-14.00000*	2.64735	0	-19.3691	-8.6309
		100-cur group	9.00000*	2.64735	0.002	3.6309	14.3691
		200-cur group	17.00000*	2.64735	0	11.6309	22.3691
	100-cur group	NS group	-23.00000*	2.64735	0	-28.3691	-17.6309
		50-cur group	-9.00000*	2.64735	0.002	-14.3691	-3.6309
		200-cur group	8.00000*	2.64735	0.005	2.6309	13.3691
	200-cur group	NS group	-31.00000*	2.64735	0	-36.3691	-25.6309
		50-cur group	-17.00000*	2.64735	0	-22.3691	-11.6309
		100-cur group	-8.00000*	2.64735	0.005	-13.3691	-2.6309
* The mean difference is significant at the 0.05 level.

## Sheet: AST
Descriptives
		N	Mean	Std. Deviation	Std. Error	95% Confidence Interval for Mean		Minimum	Maximum
						Lower Bound	Upper Bound
0th	NS group	10	170	22.1642	7.00893	154.145	185.855	132.6	199.8
	50-cur group	10	176	15.7757	4.98872	164.715	187.285	156.9	196.5
	100-cur group	10	166	10.1362	3.20534	158.749	173.251	152.4	180
	200-cur group	10	172	14.5897	4.61368	161.563	182.437	158.3	204.9
	Total	40	171	16.03	2.53457	165.873	176.127	132.6	204.9
50th	NS group	10	230	21.0145	6.64538	214.967	245.033	205.4	258
	50-cur group	10	220	29.3199	9.27177	199.026	240.974	181.6	266.9
	100-cur group	10	218.5	27.0172	8.5436	199.173	237.827	186.8	262.7
	200-cur group	10	207	26.3815	8.34257	188.128	225.872	156.1	249.4
	Total	40	218.875	26.4122	4.17613	210.428	227.322	156.1	266.9
100th	NS group	10	265.5	14.3961	4.55244	255.202	275.798	247.4	285.1
	50-cur group	10	237	17.1216	5.41432	224.752	249.248	203.4	261.6
	100-cur group	10	230.46	21.6508	6.84659	214.972	245.948	205.6	259.8
	200-cur group	10	220	16.8696	5.33465	207.932	232.068	203.5	243.7
	Total	40	238.24	24.1057	3.81145	230.531	245.949	203.4	285.1
150th	NS group	10	340	25.4674	8.0535	321.782	358.218	302.4	367.3
	50-cur group	10	295	21.2934	6.73355	279.768	310.232	256.6	322.8
	100-cur group	10	275	12.534	3.96358	266.034	283.966	258	291.7
	200-cur group	10	240	23.3559	7.38578	223.292	256.708	211.7	276
	Total	40	287.5	41.9069	6.62606	274.098	300.902	211.7	367.3
ANOVA
NS group
	Sum of Squares	df	Mean Square	F	Sig.
Between Groups	151327	3	50442.3	112.802	0
Within Groups	16098.3	36	447.174
Total	167425	39
Multiple Comparisons
Dependent Variable: NS group
LSD
(I) VAR00007	(J) VAR00007	Mean Difference (I-J)	Std. Error	Sig.	95% Confidence Interval
					Lower Bound	Upper Bound
0th	50th	-60.00000*	9.457	0	-79.1797	-40.8203
	100th	-95.50000*	9.457	0	-114.68	-76.3203
	150th	-170.00000*	9.457	0	-189.18	-150.82
50th	0th	60.00000*	9.457	0	40.8203	79.1797
	100th	-35.50000*	9.457	0.001	-54.6797	-16.3203
	150th	-110.00000*	9.457	0	-129.18	-90.8203
100th	0th	95.50000*	9.457	0	76.3203	114.68
	50th	35.50000*	9.457	0.001	16.3203	54.6797
	150th	-74.50000*	9.457	0	-93.6797	-55.3203
150th	0th	170.00000*	9.457	0	150.82	189.18
	50th	110.00000*	9.457	0	90.8203	129.18
	100th	74.50000*	9.457	0	55.3203	93.6797
* The mean difference is significant at the 0.05 level.
ANOVA
		Sum of Squares	df	Mean Square	F	Sig.
0th	Between Groups	520	3	173.333	0.657	0.584
	Within Groups	9501.54	36	263.932
	Total	10021.5	39
50th	Between Groups	2661.88	3	887.292	1.301	0.289
	Within Groups	24544.7	36	681.796
	Total	27206.5	39
100th	Between Groups	11378.7	3	3792.9	12.101	0
	Within Groups	11283.6	36	313.435
	Total	22662.4	39
150th	Between Groups	52250	3	17416.7	38.605	0
	Within Groups	16241.3	36	451.148
	Total	68491.3	39
Multiple Comparisons
LSD
Dependent Variable	(I) VAR00001	(J) VAR00001	Mean Difference (I-J)	Std. Error	Sig.	95% Confidence Interval
						Lower Bound	Upper Bound
0th	NS group	50-cur group	-6	7.26542	0.414	-20.735	8.735
		100-cur group	4	7.26542	0.585	-10.735	18.735
		200-cur group	-2	7.26542	0.785	-16.735	12.735
	50-cur group	NS group	6	7.26542	0.414	-8.735	20.735
		100-cur group	10	7.26542	0.177	-4.735	24.735
		200-cur group	4	7.26542	0.585	-10.735	18.735
	100-cur group	NS group	-4	7.26542	0.585	-18.735	10.735
		50-cur group	-10	7.26542	0.177	-24.735	4.735
		200-cur group	-6	7.26542	0.414	-20.735	8.735
	200-cur group	NS group	2	7.26542	0.785	-12.735	16.735
		50-cur group	-4	7.26542	0.585	-18.735	10.735
		100-cur group	6	7.26542	0.414	-8.735	20.735
50th	NS group	50-cur group	10	11.6773	0.397	-13.6827	33.6827
		100-cur group	11.5	11.6773	0.331	-12.1827	35.1827
		200-cur group	23	11.6773	0.057	-0.6827	46.6827
	50-cur group	NS group	-10	11.6773	0.397	-33.6827	13.6827
		100-cur group	1.5	11.6773	0.899	-22.1827	25.1827
		200-cur group	13	11.6773	0.273	-10.6827	36.6827
	100-cur group	NS group	-11.5	11.6773	0.331	-35.1827	12.1827
		50-cur group	-1.5	11.6773	0.899	-25.1827	22.1827
		200-cur group	11.5	11.6773	0.331	-12.1827	35.1827
	200-cur group	NS group	-23	11.6773	0.057	-46.6827	0.6827
		50-cur group	-13	11.6773	0.273	-36.6827	10.6827
		100-cur group	-11.5	11.6773	0.331	-35.1827	12.1827
100th	NS group	50-cur group	28.50000*	7.91751	0.001	12.4426	44.5574
		100-cur group	35.04000*	7.91751	0	18.9826	51.0974
		200-cur group	45.50000*	7.91751	0	29.4426	61.5574
	50-cur group	NS group	-28.50000*	7.91751	0.001	-44.5574	-12.4426
		100-cur group	6.54	7.91751	0.414	-9.5174	22.5974
		200-cur group	17.00000*	7.91751	0.039	0.9426	33.0574
	100-cur group	NS group	-35.04000*	7.91751	0	-51.0974	-18.9826
		50-cur group	-6.54	7.91751	0.414	-22.5974	9.5174
		200-cur group	10.46	7.91751	0.195	-5.5974	26.5174
	200-cur group	NS group	-45.50000*	7.91751	0	-61.5574	-29.4426
		50-cur group	-17.00000*	7.91751	0.039	-33.0574	-0.9426
		100-cur group	-10.46	7.91751	0.195	-26.5174	5.5974
150th	NS group	50-cur group	45.00000*	9.49893	0	25.7353	64.2647
		100-cur group	65.00000*	9.49893	0	45.7353	84.2647
		200-cur group	100.00000*	9.49893	0	80.7353	119.265
	50-cur group	NS group	-45.00000*	9.49893	0	-64.2647	-25.7353
		100-cur group	20.00000*	9.49893	0.042	0.7353	39.2647
		200-cur group	55.00000*	9.49893	0	35.7353	74.2647
	100-cur group	NS group	-65.00000*	9.49893	0	-84.2647	-45.7353
		50-cur group	-20.00000*	9.49893	0.042	-39.2647	-0.7353
		200-cur group	35.00000*	9.49893	0.001	15.7353	54.2647
	200-cur group	NS group	-100.00000*	9.49893	0	-119.265	-80.7353
		50-cur group	-55.00000*	9.49893	0	-74.2647	-35.7353
		100-cur group	-35.00000*	9.49893	0.001	-54.2647	-15.7353
* The mean difference is significant at the 0.05 level.

## Sheet: LPS
Descriptives
		N	Mean	Std. Deviation	Std. Error	95% Confidence Interval for Mean		Minimum	Maximum
						Lower Bound	Upper Bound
0th	NS group	10	0.8	0.50131	0.15853	0.4414	1.1586	0.31	1.58
	50-cur group	10	0.75	0.46263	0.14629	0.4191	1.0809	0.35	1.57
	100-cur group	10	0.85	0.39822	0.12593	0.5651	1.1349	0.33	1.41
	200-cur group	10	0.82	0.28531	0.09022	0.6159	1.0241	0.49	1.32
	Total	40	0.805	0.40512	0.06406	0.6754	0.9346	0.31	1.58
50th	NS group	10	1.55	0.36466	0.11532	1.2891	1.8109	1.13	2.31
	50-cur group	10	1.5	0.30725	0.09716	1.2802	1.7198	1.13	2.03
	100-cur group	10	1.4	0.27195	0.086	1.2055	1.5945	0.93	1.7
	200-cur group	10	1.3	0.24913	0.07878	1.1218	1.4782	0.95	1.68
	Total	40	1.4375	0.30548	0.0483	1.3398	1.5352	0.93	2.31
100th	NS group	10	5.5	1.19676	0.37845	4.6439	6.3561	4.31	7.77
	50-cur group	10	4.3	0.49044	0.15509	3.9492	4.6508	3.47	4.99
	100-cur group	10	3.1	0.49922	0.15787	2.7429	3.4571	2.05	3.75
	200-cur group	10	3	0.76845	0.243	2.4503	3.5497	1.77	3.99
	Total	40	3.975	1.2819	0.20269	3.565	4.385	1.77	7.77
150th	NS group	10	16.1	2.01522	0.63727	14.6584	17.5416	13.51	18.98
	50-cur group	10	10.4	1.68139	0.5317	9.1972	11.6028	7.89	13.2
	100-cur group	10	9.5	1.22014	0.38584	8.6272	10.3728	7.87	11.17
	200-cur group	10	8.2	1.29926	0.41086	7.2706	9.1294	6.9	10.72
	Total	40	11.05	3.41597	0.54011	9.9575	12.1425	6.9	18.98
ANOVA
NS group
	Sum of Squares	df	Mean Square	F	Sig.
Between Groups	1491.02	3	497.006	338.235	0
Within Groups	52.899	36	1.469
Total	1543.92	39
Multiple Comparisons
Dependent Variable: NS group
LSD
(I) VAR00007	(J) VAR00007	Mean Difference (I-J)	Std. Error	Sig.	95% Confidence Interval
					Lower Bound	Upper Bound
0th	50th	-0.75	0.54211	0.175	-1.8494	0.3494
	100th	-4.70000*	0.54211	0	-5.7994	-3.6006
	150th	-15.30000*	0.54211	0	-16.3994	-14.2006
50th	0th	0.75	0.54211	0.175	-0.3494	1.8494
	100th	-3.95000*	0.54211	0	-5.0494	-2.8506
	150th	-14.55000*	0.54211	0	-15.6494	-13.4506
100th	0th	4.70000*	0.54211	0	3.6006	5.7994
	50th	3.95000*	0.54211	0	2.8506	5.0494
	150th	-10.60000*	0.54211	0	-11.6994	-9.5006
150th	0th	15.30000*	0.54211	0	14.2006	16.3994
	50th	14.55000*	0.54211	0	13.4506	15.6494
	100th	10.60000*	0.54211	0	9.5006	11.6994
* The mean difference is significant at the 0.05 level.
ANOVA
		Sum of Squares	df	Mean Square	F	Sig.
0th	Between Groups	0.053	3	0.018	0.1	0.959
	Within Groups	6.348	36	0.176
	Total	6.401	39
50th	Between Groups	0.369	3	0.123	1.353	0.273
	Within Groups	3.271	36	0.091
	Total	3.639	39
100th	Between Groups	41.475	3	13.825	22.01	0
	Within Groups	22.613	36	0.628
	Total	64.088	39
150th	Between Groups	364.5	3	121.5	48.286	0
	Within Groups	90.585	36	2.516
	Total	455.085	39
Multiple Comparisons
LSD
Dependent Variable	(I) VAR00001	(J) VAR00001	Mean Difference (I-J)	Std. Error	Sig.	95% Confidence Interval
						Lower Bound	Upper Bound
0th	NS group	50-cur group	0.05	0.18779	0.792	-0.3309	0.4309
		100-cur group	-0.05	0.18779	0.792	-0.4309	0.3309
		200-cur group	-0.02	0.18779	0.916	-0.4009	0.3609
	50-cur group	NS group	-0.05	0.18779	0.792	-0.4309	0.3309
		100-cur group	-0.1	0.18779	0.598	-0.4809	0.2809
		200-cur group	-0.07	0.18779	0.712	-0.4509	0.3109
	100-cur group	NS group	0.05	0.18779	0.792	-0.3309	0.4309
		50-cur group	0.1	0.18779	0.598	-0.2809	0.4809
		200-cur group	0.03	0.18779	0.874	-0.3509	0.4109
	200-cur group	NS group	0.02	0.18779	0.916	-0.3609	0.4009
		50-cur group	0.07	0.18779	0.712	-0.3109	0.4509
		100-cur group	-0.03	0.18779	0.874	-0.4109	0.3509
50th	NS group	50-cur group	0.05	0.1348	0.713	-0.2234	0.3234
		100-cur group	0.15	0.1348	0.273	-0.1234	0.4234
		200-cur group	0.25	0.1348	0.072	-0.0234	0.5234
	50-cur group	NS group	-0.05	0.1348	0.713	-0.3234	0.2234
		100-cur group	0.1	0.1348	0.463	-0.1734	0.3734
		200-cur group	0.2	0.1348	0.147	-0.0734	0.4734
	100-cur group	NS group	-0.15	0.1348	0.273	-0.4234	0.1234
		50-cur group	-0.1	0.1348	0.463	-0.3734	0.1734
		200-cur group	0.1	0.1348	0.463	-0.1734	0.3734
	200-cur group	NS group	-0.25	0.1348	0.072	-0.5234	0.0234
		50-cur group	-0.2	0.1348	0.147	-0.4734	0.0734
		100-cur group	-0.1	0.1348	0.463	-0.3734	0.1734
100th	NS group	50-cur group	1.20000*	0.35444	0.002	0.4812	1.9188
		100-cur group	2.40000*	0.35444	0	1.6812	3.1188
		200-cur group	2.50000*	0.35444	0	1.7812	3.2188
	50-cur group	NS group	-1.20000*	0.35444	0.002	-1.9188	-0.4812
		100-cur group	1.20000*	0.35444	0.002	0.4812	1.9188
		200-cur group	1.30000*	0.35444	0.001	0.5812	2.0188
	100-cur group	NS group	-2.40000*	0.35444	0	-3.1188	-1.6812
		50-cur group	-1.20000*	0.35444	0.002	-1.9188	-0.4812
		200-cur group	0.1	0.35444	0.779	-0.6188	0.8188
	200-cur group	NS group	-2.50000*	0.35444	0	-3.2188	-1.7812
		50-cur group	-1.30000*	0.35444	0.001	-2.0188	-0.5812
		100-cur group	-0.1	0.35444	0.779	-0.8188	0.6188
150th	NS group	50-cur group	5.70000*	0.7094	0	4.2613	7.1387
		100-cur group	6.60000*	0.7094	0	5.1613	8.0387
		200-cur group	7.90000*	0.7094	0	6.4613	9.3387
	50-cur group	NS group	-5.70000*	0.7094	0	-7.1387	-4.2613
		100-cur group	0.9	0.7094	0.213	-0.5387	2.3387
		200-cur group	2.20000*	0.7094	0.004	0.7613	3.6387
	100-cur group	NS group	-6.60000*	0.7094	0	-8.0387	-5.1613
		50-cur group	-0.9	0.7094	0.213	-2.3387	0.5387
		200-cur group	1.3	0.7094	0.075	-0.1387	2.7387
	200-cur group	NS group	-7.90000*	0.7094	0	-9.3387	-6.4613
		50-cur group	-2.20000*	0.7094	0.004	-3.6387	-0.7613
		100-cur group	-1.3	0.7094	0.075	-2.7387	0.1387
* The mean difference is significant at the 0.05 level.

## Sheet: TNF-α
Descriptives
		N	Mean	Std. Deviation	Std. Error	95% Confidence Interval for Mean		Minimum	Maximum
						Lower Bound	Upper Bound
0th	NS group	10	3.55	0.56529	0.17876	3.1456	3.9544	3	4.65
	50-cur group	10	3.7	0.30761	0.09727	3.48	3.92	3.31	4.25
	100-cur group	10	3.8	0.47831	0.15125	3.4578	4.1422	2.87	4.35
	200-cur group	10	3.65	0.25346	0.08015	3.4687	3.8313	3.38	4.1
	Total	40	3.675	0.41417	0.06549	3.5425	3.8075	2.87	4.65
50th	NS group	10	5.4	0.79137	0.25025	4.8339	5.9661	4.13	6.51
	50-cur group	10	5.005	0.32129	0.1016	4.7752	5.2348	4.55	5.62
	100-cur group	10	4.7	0.27956	0.08841	4.5	4.9	4.2	5.03
	200-cur group	10	4.1	0.30126	0.09527	3.8845	4.3155	3.64	4.71
	Total	40	4.8012	0.66228	0.10472	4.5894	5.0131	3.64	6.51
100th	NS group	10	7.5	0.69822	0.2208	7.0005	7.9995	6.43	8.96
	50-cur group	10	6.5	0.50416	0.15943	6.1393	6.8607	5.35	7.02
	100-cur group	10	6.1	0.31602	0.09993	5.8739	6.3261	5.73	6.83
	200-cur group	10	5.5	0.26704	0.08445	5.309	5.691	5.14	6.02
	Total	40	6.4	0.86848	0.13732	6.1222	6.6778	5.14	8.96
150th	NS group	10	14.5	1.37541	0.43494	13.5161	15.4839	11.57	16.14
	50-cur group	10	10.8	1.03609	0.32764	10.0588	11.5412	9.27	12.32
	100-cur group	10	8.2	1.21738	0.38497	7.3291	9.0709	6.51	9.97
	200-cur group	10	6.6	1.10832	0.35048	5.8072	7.3928	5.3	8.41
	Total	40	10.025	3.23425	0.51138	8.9906	11.0594	5.3	16.14
ANOVA
NS group
	Sum of Squares	df	Mean Square	F	Sig.
Between Groups	687.869	3	229.29	275.83	0
Within Groups	29.926	36	0.831
Total	717.795	39
Multiple Comparisons
Dependent Variable: NS group
LSD
(I) VAR00007	(J) VAR00007	Mean Difference (I-J)	Std. Error	Sig.	95% Confidence Interval
					Lower Bound	Upper Bound
0th	50th	-1.85000*	0.40774	0	-2.6769	-1.0231
	100th	-3.95000*	0.40774	0	-4.7769	-3.1231
	150th	-10.95000*	0.40774	0	-11.7769	-10.1231
50th	0th	1.85000*	0.40774	0	1.0231	2.6769
	100th	-2.10000*	0.40774	0	-2.9269	-1.2731
	150th	-9.10000*	0.40774	0	-9.9269	-8.2731
100th	0th	3.95000*	0.40774	0	3.1231	4.7769
	50th	2.10000*	0.40774	0	1.2731	2.9269
	150th	-7.00000*	0.40774	0	-7.8269	-6.1731
150th	0th	10.95000*	0.40774	0	10.1231	11.7769
	50th	9.10000*	0.40774	0	8.2731	9.9269
	100th	7.00000*	0.40774	0	6.1731	7.8269
* The mean difference is significant at the 0.05 level.
ANOVA
		Sum of Squares	df	Mean Square	F	Sig.
0th	Between Groups	0.325	3	0.108	0.613	0.611
	Within Groups	6.365	36	0.177
	Total	6.69	39
50th	Between Groups	9.02	3	3.007	13.387	0
	Within Groups	8.086	36	0.225
	Total	17.106	39
100th	Between Groups	21.2	3	7.067	30.965	0
	Within Groups	8.216	36	0.228
	Total	29.416	39
150th	Between Groups	356.875	3	118.958	83.838	0
	Within Groups	51.081	36	1.419
	Total	407.956	39
Multiple Comparisons
LSD
Dependent Variable	(I) VAR00001	(J) VAR00001	Mean Difference (I-J)	Std. Error	Sig.	95% Confidence Interval
						Lower Bound	Upper Bound
0th	NS group	50-cur group	-0.15	0.18804	0.43	-0.5314	0.2314
		100-cur group	-0.25	0.18804	0.192	-0.6314	0.1314
		200-cur group	-0.1	0.18804	0.598	-0.4814	0.2814
	50-cur group	NS group	0.15	0.18804	0.43	-0.2314	0.5314
		100-cur group	-0.1	0.18804	0.598	-0.4814	0.2814
		200-cur group	0.05	0.18804	0.792	-0.3314	0.4314
	100-cur group	NS group	0.25	0.18804	0.192	-0.1314	0.6314
		50-cur group	0.1	0.18804	0.598	-0.2814	0.4814
		200-cur group	0.15	0.18804	0.43	-0.2314	0.5314
	200-cur group	NS group	0.1	0.18804	0.598	-0.2814	0.4814
		50-cur group	-0.05	0.18804	0.792	-0.4314	0.3314
		100-cur group	-0.15	0.18804	0.43	-0.5314	0.2314
50th	NS group	50-cur group	0.395	0.21194	0.071	-0.0348	0.8248
		100-cur group	.70000*	0.21194	0.002	0.2702	1.1298
		200-cur group	1.30000*	0.21194	0	0.8702	1.7298
	50-cur group	NS group	-0.395	0.21194	0.071	-0.8248	0.0348
		100-cur group	0.305	0.21194	0.159	-0.1248	0.7348
		200-cur group	.90500*	0.21194	0	0.4752	1.3348
	100-cur group	NS group	-.70000*	0.21194	0.002	-1.1298	-0.2702
		50-cur group	-0.305	0.21194	0.159	-0.7348	0.1248
		200-cur group	.60000*	0.21194	0.008	0.1702	1.0298
	200-cur group	NS group	-1.30000*	0.21194	0	-1.7298	-0.8702
		50-cur group	-.90500*	0.21194	0	-1.3348	-0.4752
		100-cur group	-.60000*	0.21194	0.008	-1.0298	-0.1702
100th	NS group	50-cur group	1.00000*	0.21364	0	0.5667	1.4333
		100-cur group	1.40000*	0.21364	0	0.9667	1.8333
		200-cur group	2.00000*	0.21364	0	1.5667	2.4333
	50-cur group	NS group	-1.00000*	0.21364	0	-1.4333	-0.5667
		100-cur group	0.4	0.21364	0.069	-0.0333	0.8333
		200-cur group	1.00000*	0.21364	0	0.5667	1.4333
	100-cur group	NS group	-1.40000*	0.21364	0	-1.8333	-0.9667
		50-cur group	-0.4	0.21364	0.069	-0.8333	0.0333
		200-cur group	.60000*	0.21364	0.008	0.1667	1.0333
	200-cur group	NS group	-2.00000*	0.21364	0	-2.4333	-1.5667
		50-cur group	-1.00000*	0.21364	0	-1.4333	-0.5667
		100-cur group	-.60000*	0.21364	0.008	-1.0333	-0.1667
150th	NS group	50-cur group	3.70000*	0.53271	0	2.6196	4.7804
		100-cur group	6.30000*	0.53271	0	5.2196	7.3804
		200-cur group	7.90000*	0.53271	0	6.8196	8.9804
	50-cur group	NS group	-3.70000*	0.53271	0	-4.7804	-2.6196
		100-cur group	2.60000*	0.53271	0	1.5196	3.6804
		200-cur group	4.20000*	0.53271	0	3.1196	5.2804
	100-cur group	NS group	-6.30000*	0.53271	0	-7.3804	-5.2196
		50-cur group	-2.60000*	0.53271	0	-3.6804	-1.5196
		200-cur group	1.60000*	0.53271	0.005	0.5196	2.6804
	200-cur group	NS group	-7.90000*	0.53271	0	-8.9804	-6.8196
		50-cur group	-4.20000*	0.53271	0	-5.2804	-3.1196
		100-cur group	-1.60000*	0.53271	0.005	-2.6804	-0.5196
* The mean difference is significant at the 0.05 level.

## Sheet: IL-1β
Descriptives
		N	Mean	Std. Deviation	Std. Error	95% Confidence Interval for Mean		Minimum	Maximum
						Lower Bound	Upper Bound
0th	NS group	10	2.6	0.60795	0.19225	2.1651	3.0349	1.88	3.42
	50-cur group	10	2.65	0.21391	0.06764	2.497	2.803	2.38	2.96
	100-cur group	10	2.55	0.39561	0.1251	2.267	2.833	1.85	3.01
	200-cur group	10	2.75	0.53953	0.17061	2.364	3.136	2.05	3.62
	Total	40	2.6375	0.4525	0.07155	2.4928	2.7822	1.85	3.62
50th	NS group	10	3.804	0.20662	0.06534	3.6562	3.9518	3.62	4.3
	50-cur group	10	3.6	0.25259	0.07987	3.4193	3.7807	3.06	3.95
	100-cur group	10	3.5	0.50938	0.16108	3.1356	3.8644	2.84	4.58
	200-cur group	10	3.4	0.36612	0.11578	3.1381	3.6619	3.08	4.31
	Total	40	3.576	0.37187	0.0588	3.4571	3.6949	2.84	4.58
100th	NS group	10	5.8	0.81021	0.25621	5.2204	6.3796	5.02	7.53
	50-cur group	10	4.7	0.38675	0.1223	4.4233	4.9767	4.12	5.4
	100-cur group	10	3.9	0.60886	0.19254	3.4644	4.3356	3.05	4.69
	200-cur group	10	3.65	0.44981	0.14224	3.3282	3.9718	3	4.28
	Total	40	4.5125	1.01943	0.16119	4.1865	4.8385	3	7.53
150th	NS group	10	9.5	0.69399	0.21946	9.0035	9.9965	8.37	10.91
	50-cur group	10	8.4	0.6082	0.19233	7.9649	8.8351	7.6	9.72
	100-cur group	10	7.8	0.46569	0.14726	7.4669	8.1331	7.13	8.58
	200-cur group	10	6.5	0.50767	0.16054	6.1368	6.8632	5.6	7.09
	Total	40	8.05	1.22825	0.1942	7.6572	8.4428	5.6	10.91
ANOVA
NS group
	Sum of Squares	df	Mean Square	F	Sig.
Between Groups	273.545	3	91.182	235.253	0
Within Groups	13.953	36	0.388
Total	287.498	39
Multiple Comparisons
Dependent Variable: NS group
LSD
(I) VAR00007	(J) VAR00007	Mean Difference (I-J)	Std. Error	Sig.	95% Confidence Interval
					Lower Bound	Upper Bound
0th	50th	-1.20400*	0.27842	0	-1.7687	-0.6393
	100th	-3.20000*	0.27842	0	-3.7647	-2.6353
	150th	-6.90000*	0.27842	0	-7.4647	-6.3353
50th	0th	1.20400*	0.27842	0	0.6393	1.7687
	100th	-1.99600*	0.27842	0	-2.5607	-1.4313
	150th	-5.69600*	0.27842	0	-6.2607	-5.1313
100th	0th	3.20000*	0.27842	0	2.6353	3.7647
	50th	1.99600*	0.27842	0	1.4313	2.5607
	150th	-3.70000*	0.27842	0	-4.2647	-3.1353
150th	0th	6.90000*	0.27842	0	6.3353	7.4647
	50th	5.69600*	0.27842	0	5.1313	6.2607
	100th	3.70000*	0.27842	0	3.1353	4.2647
* The mean difference is significant at the 0.05 level.
ANOVA
		Sum of Squares	df	Mean Square	F	Sig.
0th	Between Groups	0.219	3	0.073	0.338	0.798
	Within Groups	7.767	36	0.216
	Total	7.985	39
50th	Between Groups	0.893	3	0.298	2.382	0.086
	Within Groups	4.5	36	0.125
	Total	5.393	39
100th	Between Groups	28.119	3	9.373	27.186	0
	Within Groups	12.412	36	0.345
	Total	40.53	39
150th	Between Groups	46.9	3	15.633	47.155	0
	Within Groups	11.935	36	0.332
	Total	58.835	39
Multiple Comparisons
LSD
Dependent Variable	(I) VAR00001	(J) VAR00001	Mean Difference (I-J)	Std. Error	Sig.	95% Confidence Interval
						Lower Bound	Upper Bound
0th	NS group	50-cur group	-0.05	0.20772	0.811	-0.4713	0.3713
		100-cur group	0.05	0.20772	0.811	-0.3713	0.4713
		200-cur group	-0.15	0.20772	0.475	-0.5713	0.2713
	50-cur group	NS group	0.05	0.20772	0.811	-0.3713	0.4713
		100-cur group	0.1	0.20772	0.633	-0.3213	0.5213
		200-cur group	-0.1	0.20772	0.633	-0.5213	0.3213
	100-cur group	NS group	-0.05	0.20772	0.811	-0.4713	0.3713
		50-cur group	-0.1	0.20772	0.633	-0.5213	0.3213
		200-cur group	-0.2	0.20772	0.342	-0.6213	0.2213
	200-cur group	NS group	0.15	0.20772	0.475	-0.2713	0.5713
		50-cur group	0.1	0.20772	0.633	-0.3213	0.5213
		100-cur group	0.2	0.20772	0.342	-0.2213	0.6213
50th	NS group	50-cur group	0.204	0.15811	0.205	-0.1167	0.5247
		100-cur group	0.304	0.15811	0.062	-0.0167	0.6247
		200-cur group	.40400*	0.15811	0.015	0.0833	0.7247
	50-cur group	NS group	-0.204	0.15811	0.205	-0.5247	0.1167
		100-cur group	0.1	0.15811	0.531	-0.2207	0.4207
		200-cur group	0.2	0.15811	0.214	-0.1207	0.5207
	100-cur group	NS group	-0.304	0.15811	0.062	-0.6247	0.0167
		50-cur group	-0.1	0.15811	0.531	-0.4207	0.2207
		200-cur group	0.1	0.15811	0.531	-0.2207	0.4207
	200-cur group	NS group	-.40400*	0.15811	0.015	-0.7247	-0.0833
		50-cur group	-0.2	0.15811	0.214	-0.5207	0.1207
		100-cur group	-0.1	0.15811	0.531	-0.4207	0.2207
100th	NS group	50-cur group	1.10000*	0.26259	0	0.5674	1.6326
		100-cur group	1.90000*	0.26259	0	1.3674	2.4326
		200-cur group	2.15000*	0.26259	0	1.6174	2.6826
	50-cur group	NS group	-1.10000*	0.26259	0	-1.6326	-0.5674
		100-cur group	.80000*	0.26259	0.004	0.2674	1.3326
		200-cur group	1.05000*	0.26259	0	0.5174	1.5826
	100-cur group	NS group	-1.90000*	0.26259	0	-2.4326	-1.3674
		50-cur group	-.80000*	0.26259	0.004	-1.3326	-0.2674
		200-cur group	0.25	0.26259	0.347	-0.2826	0.7826
	200-cur group	NS group	-2.15000*	0.26259	0	-2.6826	-1.6174
		50-cur group	-1.05000*	0.26259	0	-1.5826	-0.5174
		100-cur group	-0.25	0.26259	0.347	-0.7826	0.2826
150th	NS group	50-cur group	1.10000*	0.2575	0	0.5778	1.6222
		100-cur group	1.70000*	0.2575	0	1.1778	2.2222
		200-cur group	3.00000*	0.2575	0	2.4778	3.5222
	50-cur group	NS group	-1.10000*	0.2575	0	-1.6222	-0.5778
		100-cur group	.60000*	0.2575	0.026	0.0778	1.1222
		200-cur group	1.90000*	0.2575	0	1.3778	2.4222
	100-cur group	NS group	-1.70000*	0.2575	0	-2.2222	-1.1778
		50-cur group	-.60000*	0.2575	0.026	-1.1222	-0.0778
		200-cur group	1.30000*	0.2575	0	0.7778	1.8222
	200-cur group	NS group	-3.00000*	0.2575	0	-3.5222	-2.4778
		50-cur group	-1.90000*	0.2575	0	-2.4222	-1.3778
		100-cur group	-1.30000*	0.2575	0	-1.8222	-0.7778
* The mean difference is significant at the 0.05 level.

## Sheet: IL-6
Descriptives
		N	Mean	Std. Deviation	Std. Error	95% Confidence Interval for Mean		Minimum	Maximum
						Lower Bound	Upper Bound
0th	NS group	10	12.5	2.51157	0.79423	10.7033	14.2967	9.1	14.86
	50-cur group	10	13	2.11186	0.66783	11.4893	14.5107	10.12	17.09
	100-cur group	10	12	1.80505	0.57081	10.7087	13.2913	9.24	14.29
	200-cur group	10	12.5	1.81892	0.57519	11.1988	13.8012	10.06	14.66
	Total	40	12.5	2.03187	0.32127	11.8502	13.1498	9.1	17.09
50th	NS group	10	17.2	2.59361	0.82017	15.3446	19.0554	14.56	21.4
	50-cur group	10	17	2.05494	0.64983	15.53	18.47	14.28	19.69
	100-cur group	10	16	2.09209	0.66158	14.5034	17.4966	13	18.68
	200-cur group	10	16.297	1.60041	0.50609	15.1521	17.4419	13.48	18.16
	Total	40	16.6243	2.09201	0.33078	15.9552	17.2933	13	21.4
100th	NS group	10	26.5	1.49691	0.47336	25.4292	27.5708	24.55	28.27
	50-cur group	10	23.473	1.65197	0.5224	22.2913	24.6547	20.61	26.07
	100-cur group	10	22.5	1.69846	0.5371	21.285	23.715	20.45	25.35
	200-cur group	10	21	0.80044	0.25312	20.4274	21.5726	19.9	22.14
	Total	40	23.3683	2.47174	0.39082	22.5778	24.1587	19.9	28.27
150th	NS group	10	49	4.04457	1.27901	46.1067	51.8933	44.82	55.81
	50-cur group	10	38	1.50044	0.47448	36.9266	39.0734	35.95	40.6
	100-cur group	10	35	1.99858	0.63201	33.5703	36.4297	32.22	37.69
	200-cur group	10	32	1.80075	0.56945	30.7118	33.2882	28	34.14
	Total	40	38.5	6.94783	1.09855	36.278	40.722	28	55.81
ANOVA
NS group
	Sum of Squares	df	Mean Square	F	Sig.
Between Groups	7885.8	3	2628.6	332.375	0
Within Groups	284.707	36	7.909
Total	8170.51	39
Multiple Comparisons
Dependent Variable: NS group
LSD
(I) VAR00007	(J) VAR00007	Mean Difference (I-J)	Std. Error	Sig.	95% Confidence Interval
					Lower Bound	Upper Bound
0th	50th	-4.70000*	1.25766	0.001	-7.2507	-2.1493
	100th	-14.00000*	1.25766	0	-16.5507	-11.4493
	150th	-36.50000*	1.25766	0	-39.0507	-33.9493
50th	0th	4.70000*	1.25766	0.001	2.1493	7.2507
	100th	-9.30000*	1.25766	0	-11.8507	-6.7493
	150th	-31.80000*	1.25766	0	-34.3507	-29.2493
100th	0th	14.00000*	1.25766	0	11.4493	16.5507
	50th	9.30000*	1.25766	0	6.7493	11.8507
	150th	-22.50000*	1.25766	0	-25.0507	-19.9493
150th	0th	36.50000*	1.25766	0	33.9493	39.0507
	50th	31.80000*	1.25766	0	29.2493	34.3507
	100th	22.50000*	1.25766	0	19.9493	25.0507
* The mean difference is significant at the 0.05 level.
ANOVA
		Sum of Squares	df	Mean Square	F	Sig.
0th	Between Groups	5	3	1.667	0.385	0.765
	Within Groups	156.011	36	4.334
	Total	161.011	39
50th	Between Groups	9.695	3	3.232	0.723	0.545
	Within Groups	160.99	36	4.472
	Total	170.684	39
100th	Between Groups	161.813	3	53.938	25.397	0
	Within Groups	76.457	36	2.124
	Total	238.27	39
150th	Between Groups	1650	3	550	85.117	0
	Within Groups	232.622	36	6.462
	Total	1882.62	39
Multiple Comparisons
LSD
Dependent Variable	(I) VAR00001	(J) VAR00001	Mean Difference (I-J)	Std. Error	Sig.	95% Confidence Interval
						Lower Bound	Upper Bound
0th	NS group	50-cur group	-0.5	0.93098	0.595	-2.3881	1.3881
		100-cur group	0.5	0.93098	0.595	-1.3881	2.3881
		200-cur group	0	0.93098	1	-1.8881	1.8881
	50-cur group	NS group	0.5	0.93098	0.595	-1.3881	2.3881
		100-cur group	1	0.93098	0.29	-0.8881	2.8881
		200-cur group	0.5	0.93098	0.595	-1.3881	2.3881
	100-cur group	NS group	-0.5	0.93098	0.595	-2.3881	1.3881
		50-cur group	-1	0.93098	0.29	-2.8881	0.8881
		200-cur group	-0.5	0.93098	0.595	-2.3881	1.3881
	200-cur group	NS group	0	0.93098	1	-1.8881	1.8881
		50-cur group	-0.5	0.93098	0.595	-2.3881	1.3881
		100-cur group	0.5	0.93098	0.595	-1.3881	2.3881
50th	NS group	50-cur group	0.2	0.94572	0.834	-1.718	2.118
		100-cur group	1.2	0.94572	0.213	-0.718	3.118
		200-cur group	0.903	0.94572	0.346	-1.015	2.821
	50-cur group	NS group	-0.2	0.94572	0.834	-2.118	1.718
		100-cur group	1	0.94572	0.297	-0.918	2.918
		200-cur group	0.703	0.94572	0.462	-1.215	2.621
	100-cur group	NS group	-1.2	0.94572	0.213	-3.118	0.718
		50-cur group	-1	0.94572	0.297	-2.918	0.918
		200-cur group	-0.297	0.94572	0.755	-2.215	1.621
	200-cur group	NS group	-0.903	0.94572	0.346	-2.821	1.015
		50-cur group	-0.703	0.94572	0.462	-2.621	1.215
		100-cur group	0.297	0.94572	0.755	-1.621	2.215
100th	NS group	50-cur group	3.02700*	0.65174	0	1.7052	4.3488
		100-cur group	4.00000*	0.65174	0	2.6782	5.3218
		200-cur group	5.50000*	0.65174	0	4.1782	6.8218
	50-cur group	NS group	-3.02700*	0.65174	0	-4.3488	-1.7052
		100-cur group	0.973	0.65174	0.144	-0.3488	2.2948
		200-cur group	2.47300*	0.65174	0.001	1.1512	3.7948
	100-cur group	NS group	-4.00000*	0.65174	0	-5.3218	-2.6782
		50-cur group	-0.973	0.65174	0.144	-2.2948	0.3488
		200-cur group	1.50000*	0.65174	0.027	0.1782	2.8218
	200-cur group	NS group	-5.50000*	0.65174	0	-6.8218	-4.1782
		50-cur group	-2.47300*	0.65174	0.001	-3.7948	-1.1512
		100-cur group	-1.50000*	0.65174	0.027	-2.8218	-0.1782
150th	NS group	50-cur group	11.00000*	1.13681	0	8.6944	13.3056
		100-cur group	14.00000*	1.13681	0	11.6944	16.3056
		200-cur group	17.00000*	1.13681	0	14.6944	19.3056
	50-cur group	NS group	-11.00000*	1.13681	0	-13.3056	-8.6944
		100-cur group	3.00000*	1.13681	0.012	0.6944	5.3056
		200-cur group	6.00000*	1.13681	0	3.6944	8.3056
	100-cur group	NS group	-14.00000*	1.13681	0	-16.3056	-11.6944
		50-cur group	-3.00000*	1.13681	0.012	-5.3056	-0.6944
		200-cur group	3.00000*	1.13681	0.012	0.6944	5.3056
	200-cur group	NS group	-17.00000*	1.13681	0	-19.3056	-14.6944
		50-cur group	-6.00000*	1.13681	0	-8.3056	-3.6944
		100-cur group	-3.00000*	1.13681	0.012	-5.3056	-0.6944
* The mean difference is significant at the 0.05 level.

## Sheet: IL-10
Descriptives
		N	Mean	Std. Deviation	Std. Error	95% Confidence Interval for Mean		Minimum	Maximum
						Lower Bound	Upper Bound
0th	NS group	10	6.5	1.30842	0.41376	5.564	7.436	4.73	7.86
	50-cur group	10	6.7	0.6764	0.2139	6.2161	7.1839	5.94	7.68
	100-cur group	10	6.6	0.96096	0.30388	5.9126	7.2874	5.61	7.85
	200-cur group	10	6.8	0.75288	0.23808	6.2614	7.3386	5.56	8.26
	Total	40	6.65	0.92595	0.1464	6.3539	6.9461	4.73	8.26
50th	NS group	10	9	0.45021	0.14237	8.6779	9.3221	8.24	9.73
	50-cur group	10	8.7	0.80025	0.25306	8.1275	9.2725	7.54	9.87
	100-cur group	10	8.61	0.64896	0.20522	8.1458	9.0742	7.45	9.67
	200-cur group	10	8.536	0.35296	0.11162	8.2835	8.7885	7.73	9.09
	Total	40	8.7115	0.59364	0.09386	8.5216	8.9014	7.45	9.87
100th	NS group	10	14	1.02606	0.32447	13.266	14.734	12.64	15.88
	50-cur group	10	10.5	0.86123	0.27234	9.8839	11.1161	9.51	12.09
	100-cur group	10	11.5	0.65001	0.20555	11.035	11.965	10.24	12.16
	200-cur group	10	12.5	0.40144	0.12695	12.2128	12.7872	12.1	13.07
	Total	40	12.125	1.50451	0.23788	11.6438	12.6062	9.51	15.88
150th	NS group	10	26	3.04838	0.96398	23.8193	28.1807	23.38	30.83
	50-cur group	10	15	2.67162	0.84484	13.0888	16.9112	12.91	19.87
	100-cur group	10	16.0002	1.30288	0.41201	15.0682	16.9322	13.43	18.25
	200-cur group	10	21	0.7029	0.22228	20.4972	21.5028	19.79	22.24
	Total	40	19.5001	4.90312	0.77525	17.932	21.0681	12.91	30.83
ANOVA
NS group
	Sum of Squares	df	Mean Square	F	Sig.
Between Groups	2251.88	3	750.625	244.901	0
Within Groups	110.34	36	3.065
Total	2362.22	39
Multiple Comparisons
Dependent Variable: NS group
LSD
(I) VAR00007	(J) VAR00007	Mean Difference (I-J)	Std. Error	Sig.	95% Confidence Interval
					Lower Bound	Upper Bound
0th	50th	-2.50000*	0.78294	0.003	-4.0879	-0.9121
	100th	-7.50000*	0.78294	0	-9.0879	-5.9121
	150th	-19.50000*	0.78294	0	-21.0879	-17.9121
50th	0th	2.50000*	0.78294	0.003	0.9121	4.0879
	100th	-5.00000*	0.78294	0	-6.5879	-3.4121
	150th	-17.00000*	0.78294	0	-18.5879	-15.4121
100th	0th	7.50000*	0.78294	0	5.9121	9.0879
	50th	5.00000*	0.78294	0	3.4121	6.5879
	150th	-12.00000*	0.78294	0	-13.5879	-10.4121
150th	0th	19.50000*	0.78294	0	17.9121	21.0879
	50th	17.00000*	0.78294	0	15.4121	18.5879
	100th	12.00000*	0.78294	0	10.4121	13.5879
* The mean difference is significant at the 0.05 level.
ANOVA
		Sum of Squares	df	Mean Square	F	Sig.
0th	Between Groups	0.5	3	0.167	0.182	0.908
	Within Groups	32.938	36	0.915
	Total	33.438	39
50th	Between Groups	1.245	3	0.415	1.195	0.325
	Within Groups	12.499	36	0.347
	Total	13.744	39
100th	Between Groups	66.875	3	22.292	37.494	0
	Within Groups	21.404	36	0.595
	Total	88.279	39
150th	Between Groups	769.986	3	256.662	55.132	0
	Within Groups	167.595	36	4.655
	Total	937.581	39
Multiple Comparisons
LSD
Dependent Variable	(I) VAR00001	(J) VAR00001	Mean Difference (I-J)	Std. Error	Sig.	95% Confidence Interval
						Lower Bound	Upper Bound
0th	NS group	50-cur group	-0.2	0.42777	0.643	-1.0676	0.6676
		100-cur group	-0.1	0.42777	0.816	-0.9676	0.7676
		200-cur group	-0.3	0.42777	0.488	-1.1676	0.5676
	50-cur group	NS group	0.2	0.42777	0.643	-0.6676	1.0676
		100-cur group	0.1	0.42777	0.816	-0.7676	0.9676
		200-cur group	-0.1	0.42777	0.816	-0.9676	0.7676
	100-cur group	NS group	0.1	0.42777	0.816	-0.7676	0.9676
		50-cur group	-0.1	0.42777	0.816	-0.9676	0.7676
		200-cur group	-0.2	0.42777	0.643	-1.0676	0.6676
	200-cur group	NS group	0.3	0.42777	0.488	-0.5676	1.1676
		50-cur group	0.1	0.42777	0.816	-0.7676	0.9676
		100-cur group	0.2	0.42777	0.643	-0.6676	1.0676
50th	NS group	50-cur group	0.3	0.26352	0.262	-0.2344	0.8344
		100-cur group	0.39	0.26352	0.148	-0.1444	0.9244
		200-cur group	0.464	0.26352	0.087	-0.0704	0.9984
	50-cur group	NS group	-0.3	0.26352	0.262	-0.8344	0.2344
		100-cur group	0.09	0.26352	0.735	-0.4444	0.6244
		200-cur group	0.164	0.26352	0.538	-0.3704	0.6984
	100-cur group	NS group	-0.39	0.26352	0.148	-0.9244	0.1444
		50-cur group	-0.09	0.26352	0.735	-0.6244	0.4444
		200-cur group	0.074	0.26352	0.78	-0.4604	0.6084
	200-cur group	NS group	-0.464	0.26352	0.087	-0.9984	0.0704
		50-cur group	-0.164	0.26352	0.538	-0.6984	0.3704
		100-cur group	-0.074	0.26352	0.78	-0.6084	0.4604
100th	NS group	50-cur group	3.50000*	0.34483	0	2.8006	4.1994
		100-cur group	2.50000*	0.34483	0	1.8006	3.1994
		200-cur group	1.50000*	0.34483	0	0.8006	2.1994
	50-cur group	NS group	-3.50000*	0.34483	0	-4.1994	-2.8006
		100-cur group	-1.00000*	0.34483	0.006	-1.6994	-0.3006
		200-cur group	-2.00000*	0.34483	0	-2.6994	-1.3006
	100-cur group	NS group	-2.50000*	0.34483	0	-3.1994	-1.8006
		50-cur group	1.00000*	0.34483	0.006	0.3006	1.6994
		200-cur group	-1.00000*	0.34483	0.006	-1.6994	-0.3006
	200-cur group	NS group	-1.50000*	0.34483	0	-2.1994	-0.8006
		50-cur group	2.00000*	0.34483	0	1.3006	2.6994
		100-cur group	1.00000*	0.34483	0.006	0.3006	1.6994
150th	NS group	50-cur group	11.00000*	0.96493	0	9.043	12.957
		100-cur group	9.99980*	0.96493	0	8.0428	11.9568
		200-cur group	5.00000*	0.96493	0	3.043	6.957
	50-cur group	NS group	-11.00000*	0.96493	0	-12.957	-9.043
		100-cur group	-1.0002	0.96493	0.307	-2.9572	0.9568
		200-cur group	-6.00000*	0.96493	0	-7.957	-4.043
	100-cur group	NS group	-9.99980*	0.96493	0	-11.9568	-8.0428
		50-cur group	1.0002	0.96493	0.307	-0.9568	2.9572
		200-cur group	-4.99980*	0.96493	0	-6.9568	-3.0428
	200-cur group	NS group	-5.00000*	0.96493	0	-6.957	-3.043
		50-cur group	6.00000*	0.96493	0	4.043	7.957
		100-cur group	4.99980*	0.96493	0	3.0428	6.9568
* The mean difference is significant at the 0.05 level.

## Sheet: Realative value of NF-κB P65
Descriptives
		N	Mean	Std. Deviation	Std. Error	95% Confidence Interval for Mean		Minimum	Maximum
						Lower Bound	Upper Bound
0th	NS group	10	0.8	0.14915	0.04716	0.6933	0.9067	0.6	1.05
	50-cur group	10	0.885	0.08031	0.0254	0.8275	0.9425	0.72	0.98
	100-cur group	10	0.85	0.06092	0.01926	0.8064	0.8936	0.76	0.93
	200-cur group	10	0.84	0.08511	0.02692	0.7791	0.9009	0.68	0.92
	Total	40	0.8438	0.10045	0.01588	0.8116	0.8759	0.6	1.05
150th	NS group	10	8	0.80334	0.25404	7.4253	8.5747	6.28	8.72
	50-cur group	10	4.3	0.19983	0.06319	4.157	4.443	4.03	4.61
	100-cur group	10	3	0.30258	0.09568	2.7835	3.2165	2.43	3.29
	200-cur group	10	2	0.25113	0.07941	1.8204	2.1796	1.52	2.21
	Total	40	4.325	2.34375	0.37058	3.5754	5.0746	1.52	8.72
Independent Samples Test
		Levene's Test for Equality of Variances		t-test for Equality of Means
		F	Sig.	t	df	Sig. (2-tailed)	Mean Difference	Std. Error Difference	95% Confidence Interval of the Difference
									Lower	Upper
NS group	Equal variances assumed	11.27	0.004	-27.866	18	0	-7.2	0.25838	-7.74284	-6.65716
	Equal variances not assumed			-27.866	9.62	0	-7.2	0.25838	-7.77881	-6.62119
ANOVA
		Sum of Squares	df	Mean Square	F	Sig.
0th	Between Groups	0.037	3	0.012	1.234	0.312
	Within Groups	0.357	36	0.01
	Total	0.394	39
150th	Between Groups	206.675	3	68.892	328.09	0
	Within Groups	7.559	36	0.21
	Total	214.234	39
Multiple Comparisons
LSD
Dependent Variable	(I) VAR00001	(J) VAR00001	Mean Difference (I-J)	Std. Error	Sig.	95% Confidence Interval
						Lower Bound	Upper Bound
0th	NS group	50-cur group	-0.085	0.04453	0.064	-0.1753	0.0053
		100-cur group	-0.05	0.04453	0.269	-0.1403	0.0403
		200-cur group	-0.04	0.04453	0.375	-0.1303	0.0503
	50-cur group	NS group	0.085	0.04453	0.064	-0.0053	0.1753
		100-cur group	0.035	0.04453	0.437	-0.0553	0.1253
		200-cur group	0.045	0.04453	0.319	-0.0453	0.1353
	100-cur group	NS group	0.05	0.04453	0.269	-0.0403	0.1403
		50-cur group	-0.035	0.04453	0.437	-0.1253	0.0553
		200-cur group	0.01	0.04453	0.824	-0.0803	0.1003
	200-cur group	NS group	0.04	0.04453	0.375	-0.0503	0.1303
		50-cur group	-0.045	0.04453	0.319	-0.1353	0.0453
		100-cur group	-0.01	0.04453	0.824	-0.1003	0.0803
150th	NS group	50-cur group	3.70000*	0.20493	0	3.2844	4.1156
		100-cur group	5.00000*	0.20493	0	4.5844	5.4156
		200-cur group	6.00000*	0.20493	0	5.5844	6.4156
	50-cur group	NS group	-3.70000*	0.20493	0	-4.1156	-3.2844
		100-cur group	1.30000*	0.20493	0	0.8844	1.7156
		200-cur group	2.30000*	0.20493	0	1.8844	2.7156
	100-cur group	NS group	-5.00000*	0.20493	0	-5.4156	-4.5844
		50-cur group	-1.30000*	0.20493	0	-1.7156	-0.8844
		200-cur group	1.00000*	0.20493	0	0.5844	1.4156
	200-cur group	NS group	-6.00000*	0.20493	0	-6.4156	-5.5844
		50-cur group	-2.30000*	0.20493	0	-2.7156	-1.8844
		100-cur group	-1.00000*	0.20493	0	-1.4156	-0.5844
* The mean difference is significant at the 0.05 level.

[truncated: 2 more sheets: Realative value of ICAM-1, Realative value of iNOS]
